# Supplementary material for: 7-Diethyl­amino-2-propyl­sulfan­yl-3-(1H-1,2,4-triazol-1-yl)-4H-thio­chromen-4-one
Source: Acta Crystallogr Sect E Struct Rep Online. 2012 Apr 18;68(Pt 5):o1435. doi: 10.1107/S1600536812015954 (PMC3344555; doi:10.1107/S1600536812015954)
Supplement: Supplementary file 1 [file e-68-o1435-sup1.cif]

##############################################################################
#                                                                            #
# This CIF contains the data in a paper accepted for publication in          #
# Acta Crystallographica Section E. It conforms to the requirements of       #
# Notes for Authors for Acta Crystallographica Section E, and has been       #
# peer reviewed under the auspices of the IUCr Commission on Journals.       #
#                                                                            #
# Full details of the Crystallographic Information File format               #
# are given in the paper "The Crystallographic Information File (CIF):       #
# a New Standard Archive File for Crystallography" by S. R. Hall, F. H.      #
# Allen and I. D. Brown [Acta Cryst. (1991), A47, 655-685].                  #
#                                                                            #
# The current version of the core CIF dictionary is obtainable from          #
# ftp://ftp.iucr.org/pub/cif_core.dic.                                       #
#                                                                            #
# Software is freely available for graphical display of the structure(s)     #
# in this CIF. For information consult the CIF software page                 #
# http://www.iucr.org/resources/cif/software.                                #
#                                                                            #
# This file may be used for bona fide research purposes within the           #
# scientific community so long as proper attribution is given to the journal # 
# article from which it was obtained.                                        #
#                                                                            #
##############################################################################
data_I
_audit_creation_method     SHELXL-97
_chemical_name_systematic
;
7-Diethylamino-2-propylsulfanyl-3-(1<i>H</i>-1,2,4-triazol-1-yl)-4<i>H</i>-
thiochromen-4-one
;
_chemical_name_common     ?
_chemical_formula_moiety     'C18 H22 N4 O S2'
_chemical_formula_sum     'C18 H22 N4 O S2'
_chemical_formula_iupac     'C18 H22 N4 O S2'
_chemical_formula_weight     374.52
_chemical_melting_point     420
_symmetry_cell_setting     monoclinic
_symmetry_space_group_name_H-M     'C 2/c'
_symmetry_space_group_name_Hall     '-C 2yc'
loop_
    _symmetry_equiv_pos_as_xyz
    x,y,z
    -x,y,1/2-z
    -x,-y,-z
    x,-y,1/2+z
    1/2+x,1/2+y,z
    1/2-x,1/2+y,1/2-z
    1/2-x,1/2-y,-z
    1/2+x,1/2-y,1/2+z
_cell_length_a     21.937(4)
_cell_length_b     9.817(2)
_cell_length_c     19.059(4)
_cell_angle_alpha     90.00
_cell_angle_beta     109.85(3)
_cell_angle_gamma     90.00
_cell_volume     3860.6(15)
_cell_formula_units_Z     8
_cell_measurement_reflns_used     25
_cell_measurement_theta_min     9
_cell_measurement_theta_max     13
_cell_measurement_temperature     293(2)
_exptl_crystal_description     block
_exptl_crystal_colour     yellow
_exptl_crystal_size_max     0.30
_exptl_crystal_size_mid     0.20
_exptl_crystal_size_min     0.20
_exptl_crystal_density_diffrn     1.289
_exptl_crystal_density_meas     ?
_exptl_crystal_density_method     'not measured'
_exptl_crystal_F_000     1584
_exptl_absorpt_coefficient_mu     0.289
_exptl_absorpt_correction_type     psi-scan
_exptl_absorpt_process_details     '(North <i>et al.</i>, 1968)'
_exptl_absorpt_correction_T_min     0.9183
_exptl_absorpt_correction_T_max     0.9444
_exptl_special_details     ?
_diffrn_ambient_temperature     293(2)
_diffrn_radiation_type     MoK\a
_diffrn_radiation_wavelength     0.71073
_diffrn_radiation_source     'fine-focus sealed tube'
_diffrn_radiation_monochromator     graphite
_diffrn_measurement_device_type     'Enraf--Nonius CAD-4'
_diffrn_measurement_method     \w/2\q
_diffrn_detector_area_resol_mean     ?
_diffrn_reflns_number     3644
_diffrn_reflns_av_R_equivalents     0.0623
_diffrn_reflns_av_sigmaI/netI     0.0398
_diffrn_reflns_theta_min     1.97
_diffrn_reflns_theta_max     25.38
_diffrn_reflns_theta_full     25.38
_diffrn_measured_fraction_theta_max     1.000
_diffrn_measured_fraction_theta_full     1.000
_diffrn_reflns_limit_h_min     0
_diffrn_reflns_limit_h_max     26
_diffrn_reflns_limit_k_min     0
_diffrn_reflns_limit_k_max     11
_diffrn_reflns_limit_l_min     -22
_diffrn_reflns_limit_l_max     21
_diffrn_standards_number     3
_diffrn_standards_interval_count     200
_diffrn_standards_interval_time     120
_diffrn_standards_decay_%     1
_refine_special_details
;
Refinement of <i>F</i>^2^ against ALL reflections. The weighted <i>R</i>-factor
<i>wR</i> and goodness of fit <i>S</i> are based on <i>F</i>^2^, conventional
<i>R</i>-factors <i>R</i> are based on <i>F</i>, with <i>F</i> set to zero for
negative <i>F</i>^2^. The threshold expression of <i>F</i>^2^ >
\s(<i>F</i>^2^) is used only for calculating <i>R</i>-factors(gt) <i>etc</i>.
and is not relevant to the choice of reflections for refinement.
<i>R</i>-factors based on <i>F</i>^2^ are statistically about twice as large
as those based on <i>F</i>, and <i>R</i>- factors based on ALL data will be
even larger.
;
_reflns_number_total     3549
_reflns_number_gt     2309
_reflns_threshold_expression     >2sigma(I)
_refine_ls_structure_factor_coef     Fsqd
_refine_ls_matrix_type     full
_refine_ls_R_factor_all     0.0957
_refine_ls_R_factor_gt     0.0623
_refine_ls_wR_factor_gt     0.1603
_refine_ls_wR_factor_ref     0.1805
_refine_ls_goodness_of_fit_ref     1.001
_refine_ls_restrained_S_all     1.005
_refine_ls_number_reflns     3549
_refine_ls_number_parameters     226
_refine_ls_number_restraints     1
_refine_ls_hydrogen_treatment     constr
_refine_ls_weighting_scheme     calc
_refine_ls_weighting_details
              'w=1/[\s^2^(Fo^2^)+(0.1000P)^2^+2.5000P] where P=(Fo^2^+2Fc^2^)/3'
_atom_sites_solution_hydrogens     geom
_atom_sites_solution_primary     direct
_atom_sites_solution_secondary     difmap
_refine_ls_shift/su_max     0.000
_refine_ls_shift/su_mean     0.000
_refine_diff_density_max     0.463
_refine_diff_density_min     -0.288
_refine_ls_extinction_method     none
_refine_ls_extinction_coef     ?
loop_
    _atom_type_symbol
    _atom_type_description
    _atom_type_scat_dispersion_real
    _atom_type_scat_dispersion_imag
    _atom_type_scat_source
    'C' 'C' 0.0033 0.0016
                         'International Tables Vol C Tables 4.2.6.8 and 6.1.1.4'
    'H' 'H' 0.0000 0.0000
                         'International Tables Vol C Tables 4.2.6.8 and 6.1.1.4'
    'N' 'N' 0.0061 0.0033
                         'International Tables Vol C Tables 4.2.6.8 and 6.1.1.4'
    'O' 'O' 0.0106 0.0060
                         'International Tables Vol C Tables 4.2.6.8 and 6.1.1.4'
    'S' 'S' 0.1246 0.1234
                         'International Tables Vol C Tables 4.2.6.8 and 6.1.1.4'
_computing_data_collection     'CAD-4 Software (Enraf--Nonius, 1985)'
_computing_cell_refinement     'CAD-4 Software (Enraf--Nonius, 1985)'
_computing_data_reduction     'XCAD4 (Harms & Wocadlo, 1995)'
_computing_structure_solution     'SHELXS97 (Sheldrick, 2008)'
_computing_structure_refinement     'SHELXL97 (Sheldrick, 2008)'
_computing_molecular_graphics     'PLATON (Spek, 2009)'
_computing_publication_material     'SHELXTL (Sheldrick, 2008)'
loop_
    _atom_site_type_symbol
    _atom_site_label
    _atom_site_fract_x
    _atom_site_fract_y
    _atom_site_fract_z
    _atom_site_U_iso_or_equiv
    _atom_site_adp_type
    _atom_site_calc_flag
    _atom_site_refinement_flags
    _atom_site_occupancy
    _atom_site_symmetry_multiplicity
    _atom_site_disorder_assembly
    _atom_site_disorder_group
    O O 0.31273(13) 0.6959(3) -0.19491(12) 0.0685(7) Uani d . 1 1 . .
    S S1 0.37800(5) 0.93494(9) 0.01442(4) 0.0623(3) Uani d . 1 1 . .
    C C1 0.34042(17) 0.7137(3) 0.06581(16) 0.0521(8) Uani d . 1 1 . .
    H H1A 0.3504 0.7653 0.1092 0.063 Uiso calc R 1 1 . .
    N N1 0.31682(18) 0.5173(3) 0.12929(16) 0.0768(10) Uani d U 1 1 . .
    S S2 0.42593(6) 1.12341(11) -0.07537(6) 0.0778(4) Uani d . 1 1 . .
    N N2 0.37390(13) 0.9341(3) -0.19835(14) 0.0517(7) Uani d . 1 1 . .
    C C2 0.31990(18) 0.5786(4) 0.06550(18) 0.0575(9) Uani d . 1 1 . .
    C C3 0.3029(2) 0.5069(4) -0.00294(19) 0.0647(10) Uani d . 1 1 . .
    H H3A 0.2884 0.4175 -0.0051 0.078 Uiso calc R 1 1 . .
    N N3 0.42763(15) 0.9017(4) -0.21445(17) 0.0755(10) Uani d . 1 1 . .
    C C4 0.30731(19) 0.5662(3) -0.06570(17) 0.0591(9) Uani d . 1 1 . .
    H H4A 0.2953 0.5160 -0.1097 0.071 Uiso calc R 1 1 . .
    N N4 0.35895(17) 1.0243(4) -0.30789(17) 0.0752(10) Uani d . 1 1 . .
    C C5 0.32941(15) 0.7002(3) -0.06632(15) 0.0460(7) Uani d . 1 1 . .
    C C6 0.34602(15) 0.7712(3) 0.00137(16) 0.0461(7) Uani d . 1 1 . .
    C C7 0.33381(16) 0.7573(3) -0.13516(16) 0.0498(8) Uani d . 1 1 . .
    C C8 0.36498(16) 0.8890(3) -0.13097(16) 0.0496(8) Uani d . 1 1 . .
    C C9 0.38666(17) 0.9716(3) -0.07033(17) 0.0521(8) Uani d . 1 1 . .
    C C10 0.3179(3) 0.3638(5) 0.1353(3) 0.0961(15) Uani d U 1 1 . .
    H H10A 0.3371 0.3251 0.1009 0.115 Uiso calc R 1 1 . .
    H H10B 0.3439 0.3366 0.1855 0.115 Uiso calc R 1 1 . .
    C C11 0.2543(3) 0.3150(7) 0.1184(3) 0.122(2) Uani d . 1 1 . .
    H H11A 0.2550 0.2174 0.1222 0.184 Uiso calc R 1 1 . .
    H H11B 0.2288 0.3414 0.0685 0.184 Uiso calc R 1 1 . .
    H H11C 0.2356 0.3527 0.1529 0.184 Uiso calc R 1 1 . .
    C C12 0.3326(2) 0.5939(5) 0.1989(2) 0.0825(13) Uani d . 1 1 . .
    H H12A 0.3115 0.5512 0.2304 0.099 Uiso calc R 1 1 . .
    H H12B 0.3154 0.6856 0.1878 0.099 Uiso calc R 1 1 . .
    C C13 0.4041(3) 0.6019(6) 0.2407(3) 0.126(2) Uani d . 1 1 . .
    H H13A 0.4117 0.6538 0.2856 0.189 Uiso calc R 1 1 . .
    H H13B 0.4253 0.6454 0.2101 0.189 Uiso calc R 1 1 . .
    H H13C 0.4212 0.5117 0.2533 0.189 Uiso calc R 1 1 . .
    C C14 0.4445(2) 1.1997(4) 0.0179(2) 0.0828(13) Uani d . 1 1 . .
    H H14A 0.4048 1.2114 0.0289 0.099 Uiso calc R 1 1 . .
    H H14B 0.4727 1.1394 0.0552 0.099 Uiso calc R 1 1 . .
    C C15 0.4759(3) 1.3310(5) 0.0208(3) 0.1027(16) Uani d . 1 1 . .
    H H15A 0.4476 1.3907 -0.0167 0.123 Uiso calc R 1 1 . .
    H H15B 0.5155 1.3188 0.0095 0.123 Uiso calc R 1 1 . .
    C C16 0.4921(3) 1.3968(5) 0.0972(3) 0.1077(17) Uani d . 1 1 . .
    H H16A 0.5126 1.4832 0.0972 0.162 Uiso calc R 1 1 . .
    H H16B 0.5209 1.3387 0.1343 0.162 Uiso calc R 1 1 . .
    H H16C 0.4529 1.4102 0.1082 0.162 Uiso calc R 1 1 . .
    C C17 0.4160(2) 0.9580(5) -0.2799(2) 0.0791(13) Uani d . 1 1 . .
    H H17A 0.4453 0.9527 -0.3056 0.095 Uiso calc R 1 1 . .
    C C18 0.33441(19) 1.0072(4) -0.25448(18) 0.0632(10) Uani d . 1 1 . .
    H H18A 0.2946 1.0417 -0.2556 0.076 Uiso calc R 1 1 . .
loop_
    _atom_site_aniso_label
    _atom_site_aniso_U_11
    _atom_site_aniso_U_22
    _atom_site_aniso_U_33
    _atom_site_aniso_U_12
    _atom_site_aniso_U_13
    _atom_site_aniso_U_23
    O 0.101(2) 0.0720(17) 0.0323(11) -0.0199(14) 0.0227(12) -0.0092(11)
    S1 0.0961(7) 0.0541(5) 0.0374(4) -0.0189(5) 0.0236(4) -0.0066(4)
    C1 0.075(2) 0.0510(19) 0.0301(15) -0.0042(17) 0.0170(15) -0.0023(14)
    N1 0.126(3) 0.0677(18) 0.0389(15) -0.019(2) 0.0313(17) 0.0017(14)
    S2 0.1058(9) 0.0682(7) 0.0592(6) -0.0306(6) 0.0277(6) -0.0010(5)
    N2 0.0590(16) 0.0614(17) 0.0362(13) -0.0001(14) 0.0179(12) 0.0061(13)
    C2 0.077(2) 0.055(2) 0.0401(17) -0.0026(17) 0.0192(16) 0.0015(15)
    C3 0.101(3) 0.0449(19) 0.0478(19) -0.0168(19) 0.0249(19) -0.0029(16)
    N3 0.065(2) 0.112(3) 0.0568(19) 0.0182(19) 0.0302(16) 0.0236(18)
    C4 0.089(3) 0.0506(19) 0.0336(16) -0.0120(18) 0.0158(16) -0.0052(15)
    N4 0.082(2) 0.096(3) 0.0488(17) 0.004(2) 0.0244(17) 0.0219(17)
    C5 0.0582(19) 0.0483(18) 0.0303(14) -0.0025(15) 0.0133(13) -0.0011(13)
    C6 0.0564(19) 0.0463(17) 0.0336(14) 0.0001(14) 0.0129(13) -0.0008(13)
    C7 0.063(2) 0.0542(19) 0.0323(15) -0.0034(16) 0.0159(14) -0.0033(14)
    C8 0.060(2) 0.0570(19) 0.0323(15) -0.0012(16) 0.0167(14) 0.0056(14)
    C9 0.064(2) 0.0488(19) 0.0397(17) -0.0095(16) 0.0117(15) 0.0002(14)
    C10 0.146(5) 0.086(2) 0.060(3) -0.022(3) 0.040(3) 0.009(2)
    C11 0.140(5) 0.142(5) 0.081(4) -0.004(4) 0.033(3) 0.006(3)
    C12 0.132(4) 0.078(3) 0.043(2) -0.009(3) 0.037(2) 0.0025(19)
    C13 0.162(6) 0.125(5) 0.059(3) 0.014(4) -0.003(3) 0.006(3)
    C14 0.107(3) 0.068(3) 0.069(3) -0.022(2) 0.024(2) -0.003(2)
    C15 0.116(4) 0.083(3) 0.094(4) -0.010(3) 0.016(3) -0.003(3)
    C16 0.135(5) 0.082(3) 0.089(4) -0.010(3) 0.016(3) -0.024(3)
    C17 0.076(3) 0.117(4) 0.053(2) 0.008(3) 0.033(2) 0.023(2)
    C18 0.069(2) 0.077(2) 0.0439(18) 0.007(2) 0.0201(17) 0.0133(18)
_geom_special_details
;
All e.s.d.'s (except the e.s.d. in the dihedral angle between two l.s. planes)
are estimated using the full covariance matrix. The cell e.s.d.'s are taken
into account individually in the estimation of e.s.d.'s in distances, angles
and torsion angles; correlations between e.s.d.'s in cell parameters are only
used when they are defined by crystal symmetry. An approximate (isotropic)
treatment of cell e.s.d.'s is used for estimating e.s.d.'s involving l.s.
planes.
;
loop_
    _geom_bond_atom_site_label_1
    _geom_bond_atom_site_label_2
    _geom_bond_site_symmetry_2
    _geom_bond_distance
    _geom_bond_publ_flag
    O C7 . 1.231(4) no
    S1 C9 . 1.727(3) no
    S1 C6 . 1.738(3) no
    C1 C6 . 1.394(4) ?
    C1 C2 . 1.400(5) ?
    C1 H1A . 0.9300 ?
    N1 C2 . 1.378(4) no
    N1 C12 . 1.460(5) no
    N1 C10 . 1.512(6) no
    S2 C9 . 1.740(3) no
    S2 C14 . 1.843(4) no
    N2 C18 . 1.335(4) no
    N2 N3 . 1.353(4) no
    N2 C8 . 1.433(4) no
    C2 C3 . 1.416(5) ?
    C3 C4 . 1.363(4) ?
    C3 H3A . 0.9300 ?
    N3 C17 . 1.308(4) no
    C4 C5 . 1.404(4) ?
    C4 H4A . 0.9300 ?
    N4 C18 . 1.314(4) no
    N4 C17 . 1.350(5) no
    C5 C6 . 1.401(4) ?
    C5 C7 . 1.460(4) ?
    C7 C8 . 1.452(5) ?
    C8 C9 . 1.358(4) ?
    C10 C11 . 1.405(7) ?
    C10 H10A . 0.9700 ?
    C10 H10B . 0.9700 ?
    C11 H11A . 0.9600 ?
    C11 H11B . 0.9600 ?
    C11 H11C . 0.9600 ?
    C12 C13 . 1.502(7) ?
    C12 H12A . 0.9700 ?
    C12 H12B . 0.9700 ?
    C13 H13A . 0.9600 ?
    C13 H13B . 0.9600 ?
    C13 H13C . 0.9600 ?
    C14 C15 . 1.454(6) ?
    C14 H14A . 0.9700 ?
    C14 H14B . 0.9700 ?
    C15 C16 . 1.520(6) ?
    C15 H15A . 0.9700 ?
    C15 H15B . 0.9700 ?
    C16 H16A . 0.9600 ?
    C16 H16B . 0.9600 ?
    C16 H16C . 0.9600 ?
    C17 H17A . 0.9300 ?
    C18 H18A . 0.9300 ?
loop_
    _geom_angle_atom_site_label_1
    _geom_angle_atom_site_label_2
    _geom_angle_atom_site_label_3
    _geom_angle_site_symmetry_1
    _geom_angle_site_symmetry_3
    _geom_angle
    _geom_angle_publ_flag
    C9 S1 C6 . . 103.07(15) no
    C6 C1 C2 . . 120.3(3) ?
    C6 C1 H1A . . 119.9 ?
    C2 C1 H1A . . 119.9 ?
    C2 N1 C12 . . 120.6(3) no
    C2 N1 C10 . . 119.8(3) no
    C12 N1 C10 . . 116.9(3) ?
    C9 S2 C14 . . 104.25(17) no
    C18 N2 N3 . . 108.8(3) no
    C18 N2 C8 . . 129.4(3) no
    N3 N2 C8 . . 121.7(3) no
    N1 C2 C1 . . 121.4(3) no
    N1 C2 C3 . . 121.3(3) no
    C1 C2 C3 . . 117.3(3) ?
    C4 C3 C2 . . 121.4(3) ?
    C4 C3 H3A . . 119.3 ?
    C2 C3 H3A . . 119.3 ?
    C17 N3 N2 . . 102.4(3) no
    C3 C4 C5 . . 122.4(3) ?
    C3 C4 H4A . . 118.8 ?
    C5 C4 H4A . . 118.8 ?
    C18 N4 C17 . . 101.6(3) no
    C6 C5 C4 . . 116.2(3) ?
    C6 C5 C7 . . 124.1(3) ?
    C4 C5 C7 . . 119.7(3) ?
    C1 C6 C5 . . 122.4(3) ?
    C1 C6 S1 . . 113.6(2) no
    C5 C6 S1 . . 123.9(2) no
    O C7 C8 . . 120.6(3) no
    O C7 C5 . . 121.6(3) no
    C8 C7 C5 . . 117.8(3) ?
    C9 C8 N2 . . 117.6(3) no
    C9 C8 C7 . . 126.9(3) ?
    N2 C8 C7 . . 115.5(3) no
    C8 C9 S1 . . 123.6(3) no
    C8 C9 S2 . . 120.1(3) no
    S1 C9 S2 . . 116.33(18) no
    C11 C10 N1 . . 109.5(5) no
    C11 C10 H10A . . 109.8 ?
    N1 C10 H10A . . 109.8 ?
    C11 C10 H10B . . 109.8 ?
    N1 C10 H10B . . 109.8 ?
    H10A C10 H10B . . 108.2 ?
    C10 C11 H11A . . 109.5 ?
    C10 C11 H11B . . 109.5 ?
    H11A C11 H11B . . 109.5 ?
    C10 C11 H11C . . 109.5 ?
    H11A C11 H11C . . 109.5 ?
    H11B C11 H11C . . 109.5 ?
    N1 C12 C13 . . 113.0(4) no
    N1 C12 H12A . . 109.0 ?
    C13 C12 H12A . . 109.0 ?
    N1 C12 H12B . . 109.0 ?
    C13 C12 H12B . . 109.0 ?
    H12A C12 H12B . . 107.8 ?
    C12 C13 H13A . . 109.5 ?
    C12 C13 H13B . . 109.5 ?
    H13A C13 H13B . . 109.5 ?
    C12 C13 H13C . . 109.5 ?
    H13A C13 H13C . . 109.5 ?
    H13B C13 H13C . . 109.5 ?
    C15 C14 S2 . . 110.1(3) no
    C15 C14 H14A . . 109.6 ?
    S2 C14 H14A . . 109.6 ?
    C15 C14 H14B . . 109.6 ?
    S2 C14 H14B . . 109.6 ?
    H14A C14 H14B . . 108.2 ?
    C14 C15 C16 . . 111.5(4) ?
    C14 C15 H15A . . 109.3 ?
    C16 C15 H15A . . 109.3 ?
    C14 C15 H15B . . 109.3 ?
    C16 C15 H15B . . 109.3 ?
    H15A C15 H15B . . 108.0 ?
    C15 C16 H16A . . 109.5 ?
    C15 C16 H16B . . 109.5 ?
    H16A C16 H16B . . 109.5 ?
    C15 C16 H16C . . 109.5 ?
    H16A C16 H16C . . 109.5 ?
    H16B C16 H16C . . 109.5 ?
    N3 C17 N4 . . 115.7(3) no
    N3 C17 H17A . . 122.1 ?
    N4 C17 H17A . . 122.1 ?
    N4 C18 N2 . . 111.4(3) no
    N4 C18 H18A . . 124.3 ?
    N2 C18 H18A . . 124.3 ?
loop_
    _geom_torsion_atom_site_label_1
    _geom_torsion_atom_site_label_2
    _geom_torsion_atom_site_label_3
    _geom_torsion_atom_site_label_4
    _geom_torsion_site_symmetry_1
    _geom_torsion_site_symmetry_2
    _geom_torsion_site_symmetry_3
    _geom_torsion_site_symmetry_4
    _geom_torsion
    _geom_torsion_publ_flag
    C12 N1 C2 C1 . . . . 2.4(6) ?
    C10 N1 C2 C1 . . . . -158.5(4) ?
    C12 N1 C2 C3 . . . . -178.1(4) ?
    C10 N1 C2 C3 . . . . 21.0(6) ?
    C6 C1 C2 N1 . . . . 177.0(3) ?
    C6 C1 C2 C3 . . . . -2.5(5) ?
    N1 C2 C3 C4 . . . . -178.5(4) ?
    C1 C2 C3 C4 . . . . 1.0(6) ?
    C18 N2 N3 C17 . . . . -0.3(4) ?
    C8 N2 N3 C17 . . . . 178.4(3) ?
    C2 C3 C4 C5 . . . . 0.7(6) ?
    C3 C4 C5 C6 . . . . -0.8(5) ?
    C3 C4 C5 C7 . . . . 179.2(4) ?
    C2 C1 C6 C5 . . . . 2.5(5) ?
    C2 C1 C6 S1 . . . . -175.3(3) ?
    C4 C5 C6 C1 . . . . -0.7(5) ?
    C7 C5 C6 C1 . . . . 179.2(3) ?
    C4 C5 C6 S1 . . . . 176.8(3) ?
    C7 C5 C6 S1 . . . . -3.2(5) ?
    C9 S1 C6 C1 . . . . 174.2(3) ?
    C9 S1 C6 C5 . . . . -3.6(3) ?
    C6 C5 C7 O . . . . -172.8(3) ?
    C4 C5 C7 O . . . . 7.2(5) ?
    C6 C5 C7 C8 . . . . 8.2(5) ?
    C4 C5 C7 C8 . . . . -171.9(3) ?
    C18 N2 C8 C9 . . . . -90.9(4) ?
    N3 N2 C8 C9 . . . . 90.7(4) ?
    C18 N2 C8 C7 . . . . 89.7(4) ?
    N3 N2 C8 C7 . . . . -88.7(4) ?
    O C7 C8 C9 . . . . 175.5(3) ?
    C5 C7 C8 C9 . . . . -5.4(5) ?
    O C7 C8 N2 . . . . -5.1(5) ?
    C5 C7 C8 N2 . . . . 173.9(3) ?
    N2 C8 C9 S1 . . . . 178.3(2) ?
    C7 C8 C9 S1 . . . . -2.3(5) ?
    N2 C8 C9 S2 . . . . -2.0(4) ?
    C7 C8 C9 S2 . . . . 177.4(3) ?
    C6 S1 C9 C8 . . . . 6.2(4) ?
    C6 S1 C9 S2 . . . . -173.5(2) ?
    C14 S2 C9 C8 . . . . 179.0(3) ?
    C14 S2 C9 S1 . . . . -1.2(3) ?
    C2 N1 C10 C11 . . . . -98.6(5) ?
    C12 N1 C10 C11 . . . . 99.8(5) ?
    C2 N1 C12 C13 . . . . -82.1(5) ?
    C10 N1 C12 C13 . . . . 79.4(5) ?
    C9 S2 C14 C15 . . . . -178.2(4) ?
    S2 C14 C15 C16 . . . . -179.9(4) ?
    N2 N3 C17 N4 . . . . -0.1(5) ?
    C18 N4 C17 N3 . . . . 0.5(5) ?
    C17 N4 C18 N2 . . . . -0.6(5) ?
    N3 N2 C18 N4 . . . . 0.6(5) ?
    C8 N2 C18 N4 . . . . -177.9(3) ?
loop_
    _geom_hbond_atom_site_label_D
    _geom_hbond_atom_site_label_H
    _geom_hbond_atom_site_label_A
    _geom_hbond_site_symmetry_A
    _geom_hbond_distance_DH
    _geom_hbond_distance_HA
    _geom_hbond_distance_DA
    _geom_hbond_angle_DHA
    _geom_hbond_publ_flag
    C1 H1A N4 4_575 0.9300 2.5700 3.451(5) 159.00 yes
data_global
_journal_date_recd_electronic     2012-04-10
_journal_date_accepted     2012-04-12
_journal_name_full     'Acta Crystallographica, Section E'
_journal_year     2012
_journal_volume     68
_journal_issue      5
_journal_page_first     o1435
_journal_page_last     o1435
_journal_paper_category     QO
_journal_paper_doi     10.1107/S1600536812015954
_journal_coeditor_code     ZQ2162
_publ_contact_author
;
'Tao Xiao'
Department of Applied Chemistry,
College of Science,
Nanjing University of Technology,
Nanjing 210009
P.R. China
;
_publ_contact_author_email     'taoxiao@njut.edu.cn'
_publ_section_title
;\
7-Diethylamino-2-propylsulfanyl-3-(1<i>H</i>-1,2,4-triazol-1-yl)-4<i>H</i>-\
thiochromen-4-one
;
loop_
    _publ_author_name
    _publ_author_address
    'Chen Li'
;
Department of Applied Chemistry
College of Science
Nanjing University of Technology
Nanjing 210009
People's Republic of China
;
    'Guang Yan Yu'
;
Department of Applied Chemistry
College of Science
Nanjing University of Technology
Nanjing 210009
People's Republic of China
;
    'Xin Tian'
;
Department of Applied Chemistry
College of Science
Nanjing University of Technology
Nanjing 210009
People's Republic of China
;
    'Song Li'
;
Department of Applied Chemistry
College of Science
Nanjing University of Technology
Nanjing 210009
People's Republic of China
;
    'Tao Xiao'
;
Department of Applied Chemistry
College of Science
Nanjing University of Technology
Nanjing 210009
People's Republic of China
;
