# Supplementary material for: 7-Diethyl­amino-2-propyl­sulfan­yl-3-(1H-1,2,4-triazol-1-yl)-4H-thio­chromen-4-one
Source: Acta Crystallogr Sect E Struct Rep Online. 2012 Apr 18;68(Pt 5):o1435. doi: 10.1107/S1600536812015954 (PMC3344555; doi:10.1107/S1600536812015954)
Supplement: Supplementary file 2 [file e-68-o1435-Isup2.hkl]

# 
# h,k,l, Fc-squared, Fo-squared, sigma(Fo-squared) and status flag 
# 
data_I
_shelx_title ' X in C2/c' 
_shelx_refln_list_code          4 
_shelx_F_calc_maximum      417.89 
_exptl_crystal_F_000      1584.00 
_reflns_d_resolution_high  0.8292 
 
loop_ 
 _symmetry_equiv_pos_as_xyz 
 'x, y, z' 
 '-x, y, -z+1/2' 
 'x+1/2, y+1/2, z' 
 '-x+1/2, y+1/2, -z+1/2' 
 '-x, -y, -z' 
 'x, -y, z-1/2' 
 '-x+1/2, -y+1/2, -z' 
 'x+1/2, -y+1/2, z-1/2' 
 
_cell_length_a    21.9370 
_cell_length_b     9.8170 
_cell_length_c    19.0590 
_cell_angle_alpha  90.000 
_cell_angle_beta  109.850 
_cell_angle_gamma  90.000 
 
_shelx_F_squared_multiplier     1.000 
 
loop_ 
 _refln_index_h 
 _refln_index_k 
 _refln_index_l 
 _refln_F_squared_calc 
 _refln_F_squared_meas 
 _refln_F_squared_sigma 
 _refln_observed_status 
   2   0   0    13807.38    13521.66    296.17 o 
   4   0   0   128173.41   116489.54    804.41 o 
   6   0   0    27137.77    27581.62    483.50 o 
   8   0   0    11991.70    11233.83    100.49 o 
  10   0   0       24.74       48.42     14.23 o 
  12   0   0     2776.91     2848.56     58.41 o 
  14   0   0        0.36       33.63     33.63 o 
  16   0   0     2307.30     2130.43     62.28 o 
  18   0   0        7.86        6.62     36.59 o 
  20   0   0      847.76      953.46     54.14 o 
  22   0   0      110.09       89.67     38.15 o 
  24   0   0       97.36       69.44     33.48 o 
   1   1   0    25082.43    27592.16    325.77 o 
   3   1   0        6.16       15.84     10.11 o 
   5   1   0   174634.64   155833.86   1138.33 o 
   7   1   0     2927.14     4049.10     52.07 o 
   9   1   0     3225.49     3635.36     53.39 o 
  11   1   0    12958.97    13905.38    111.12 o 
  13   1   0     1127.12     1002.78     40.39 o 
  15   1   0     1697.86     1844.19     56.59 o 
  17   1   0       97.36      133.41     30.92 o 
  19   1   0      150.25      142.28     33.27 o 
  21   1   0      434.68      367.74     39.61 o 
  23   1   0       16.71        3.21     31.02 o 
   0   2   0    31741.23    27630.49    403.66 o 
   2   2   0       19.67       62.38     14.73 o 
   4   2   0    21231.70    21618.81    104.42 o 
   6   2   0     1238.88     1321.35     40.95 o 
   8   2   0     1899.29     1887.76     47.63 o 
  10   2   0     4777.57     4731.61     68.92 o 
  12   2   0     5035.50     5975.11     83.43 o 
  14   2   0       58.40       52.97     26.70 o 
  16   2   0     1765.30     1574.74     59.05 o 
  18   2   0      129.42      158.17     32.37 o 
  20   2   0      160.55      140.38     33.94 o 
  22   2   0       11.28        6.64     33.05 o 
  24   2   0        1.73       21.18     26.73 o 
   1   3   0     5692.03     5524.98     51.03 o 
   3   3   0     8860.92     9020.26     70.20 o 
   5   3   0      424.34      265.42     19.00 o 
   7   3   0    15750.36    16485.57    112.53 o 
   9   3   0      214.24      146.73     26.67 o 
  11   3   0       49.11       30.45     23.28 o 
  13   3   0      263.82      269.74     32.49 o 
  15   3   0      571.56      596.67     45.90 o 
  17   3   0      218.40      268.52     34.29 o 
  19   3   0        9.18        8.39     29.47 o 
  21   3   0       50.54       69.90     32.98 o 
  23   3   0       12.90       27.45     30.56 o 
   0   4   0      196.91      128.44     14.81 o 
   2   4   0    17424.23    17047.29    102.79 o 
   4   4   0     1484.07     1690.97     46.97 o 
   6   4   0    13130.66    13519.86    105.32 o 
   8   4   0       44.20        9.27     17.47 o 
  10   4   0      495.09      499.34     32.17 o 
  12   4   0       65.02       32.45     24.63 o 
  14   4   0      558.44      525.04     42.94 o 
  16   4   0      354.44      390.00     43.23 o 
  18   4   0      229.00      241.21     36.62 o 
  20   4   0      165.39      172.27     40.46 o 
  22   4   0       16.86       10.82     32.62 o 
   1   5   0     2249.04     2561.82     47.86 o 
   3   5   0     1230.85     1227.13     37.23 o 
   5   5   0      258.51      330.06     26.12 o 
   7   5   0     1267.70     1056.41     39.62 o 
   9   5   0       12.62       35.89     21.20 o 
  11   5   0       16.49       36.12     21.05 o 
  13   5   0       33.69       29.42     26.05 o 
  15   5   0      525.18      690.47     49.00 o 
  17   5   0       77.01       26.72     35.84 o 
  19   5   0      227.24      191.09     44.82 o 
  21   5   0       90.09       63.65     38.85 o 
   0   6   0     2465.50     2764.67     55.09 o 
   2   6   0      203.27      179.04     20.55 o 
   4   6   0     3512.34     3745.98     65.46 o 
   6   6   0       40.01       23.87     23.87 o 
   8   6   0      644.51      574.43     36.33 o 
  10   6   0       40.23       35.41     22.95 o 
  12   6   0      205.93      215.66     30.50 o 
  14   6   0       69.74       88.04     32.55 o 
  16   6   0      244.51      181.97     41.41 o 
  18   6   0       79.90      115.58     41.41 o 
  20   6   0       31.75       25.13     38.16 o 
   1   7   0      148.68      112.81     23.12 o 
   3   7   0        0.50       41.53     20.97 o 
   5   7   0      895.23      942.38     43.80 o 
   7   7   0      594.71      654.83     41.89 o 
   9   7   0     1054.97     1048.33     51.31 o 
  11   7   0     1203.49     1122.34     56.37 o 
  13   7   0      673.02      789.47     49.51 o 
  15   7   0      145.33      190.61     36.06 o 
  17   7   0      102.25      135.63     34.63 o 
  19   7   0        8.96        2.04     31.99 o 
   0   8   0       92.26       87.45     33.71 o 
   2   8   0      114.92      127.06     27.49 o 
   4   8   0      179.29      114.36     26.39 o 
   6   8   0      103.73       17.59     28.36 o 
   8   8   0     1128.16     1457.72     62.36 o 
  10   8   0       49.66       42.41     31.60 o 
  12   8   0     1009.63      943.94     58.86 o 
  14   8   0      423.65      376.90     45.51 o 
  16   8   0      170.29      146.39     39.19 o 
  18   8   0       23.37       21.51     31.30 o 
   1   9   0        0.15       40.36     27.58 o 
   3   9   0      307.89      299.31     42.51 o 
   5   9   0        9.39       40.55     28.59 o 
   7   9   0      330.51      356.96     40.25 o 
   9   9   0      764.56      634.60     55.01 o 
  11   9   0        6.67       54.15     32.29 o 
  13   9   0      380.62      254.91     45.47 o 
  15   9   0        0.45        5.84     34.88 o 
   0  10   0      155.56      186.10     38.01 o 
   2  10   0        9.26       31.01     30.81 o 
   4  10   0      153.74      257.04     39.77 o 
   6  10   0       87.23        1.73     33.68 o 
   8  10   0      496.05      428.98     42.14 o 
  10  10   0       17.48        7.58     38.29 o 
  12  10   0       54.72       70.16     32.52 o 
   1  11   0      229.31      227.26     39.82 o 
   3  11   0      180.06      200.60     35.57 o 
   5  11   0        0.12       38.16     28.02 o 
   7  11   0        2.09       10.92     30.89 o 
   9  11   0        0.65        5.41     26.87 o 
 -25   1   1        2.02       29.94     22.03 o 
 -23   1   1       57.00       44.13     30.20 o 
 -21   1   1       10.08        9.00     30.31 o 
 -19   1   1      177.72      138.98     33.63 o 
 -17   1   1      796.04      924.24     48.44 o 
 -15   1   1      341.53      351.62     36.45 o 
 -13   1   1      685.02      669.69     37.59 o 
 -11   1   1       44.79       82.57     24.86 o 
  -9   1   1     1507.52     1564.15     45.13 o 
  -7   1   1      761.74      935.77     29.61 o 
  -5   1   1   138151.58   129228.06   1025.57 o 
  -3   1   1      523.27      637.28     16.02 o 
  -1   1   1     4572.78     5977.85     39.22 o 
   1   1   1    33756.24    33715.29    378.84 o 
   3   1   1     7753.77     7701.90     69.51 o 
   5   1   1    40398.04    40234.70    620.09 o 
   7   1   1     3792.45     4607.76     55.12 o 
   9   1   1      244.92      228.24     22.04 o 
  11   1   1      172.85      172.43     24.63 o 
  13   1   1       18.26       65.80     20.39 o 
  15   1   1       48.92        1.20     25.69 o 
  17   1   1       69.91      122.03     27.53 o 
  19   1   1        0.43       12.02     27.77 o 
  21   1   1        0.07       25.34     30.40 o 
  23   1   1        1.16        9.62     30.70 o 
 -24   2   1        7.00       23.92     23.92 o 
 -22   2   1        5.99       12.26     24.38 o 
 -20   2   1       69.61       55.46     26.78 o 
 -18   2   1        3.13       29.36     29.36 o 
 -16   2   1       22.97       25.07      7.81 o 
 -14   2   1      793.39      747.18     41.16 o 
 -12   2   1      556.76      660.98     35.80 o 
 -10   2   1    20020.28    21700.39    138.86 o 
  -8   2   1       59.86       53.63     16.91 o 
  -6   2   1     8769.02    10490.81     79.32 o 
  -4   2   1    13133.41    15151.65     83.52 o 
  -2   2   1     2135.90     2256.52     31.75 o 
   0   2   1      863.21      873.55     39.93 o 
   2   2   1     1174.57     1241.77     23.56 o 
   4   2   1    13046.28    12832.74     82.92 o 
   6   2   1    27779.78    27792.24    583.42 o 
   8   2   1     1942.50     1976.40     42.95 o 
  10   2   1    13755.92    15164.33    120.38 o 
  12   2   1       15.60       20.32     23.37 o 
  14   2   1      246.74      200.51     29.59 o 
  16   2   1       58.94       59.84     30.34 o 
  18   2   1        0.83       18.49     28.32 o 
  20   2   1        6.21       84.91     27.99 o 
  22   2   1        1.04        9.95     27.67 o 
  24   2   1        6.00       19.01     28.03 o 
 -23   3   1        2.95       27.14     19.57 o 
 -21   3   1       78.73       10.76     26.40 o 
 -19   3   1       97.39       42.58     26.73 o 
 -17   3   1      511.27      479.77     38.26 o 
 -15   3   1     4994.99     4599.50     81.44 o 
 -13   3   1      651.71      760.33     40.10 o 
 -11   3   1    13914.14    15227.72    125.05 o 
  -9   3   1      215.65      237.93     28.18 o 
  -7   3   1    10211.90     9111.96     80.42 o 
  -5   3   1        8.37       18.98     11.73 o 
  -3   3   1     2127.06     2010.85     34.48 o 
  -1   3   1     2131.55     2796.11     37.62 o 
   1   3   1     3922.83     4214.55     46.10 o 
   3   3   1     6594.85     7475.62     64.93 o 
   5   3   1     8556.79     9378.74     79.23 o 
   7   3   1     4251.38     4586.73     61.39 o 
   9   3   1     4164.19     4111.31     65.52 o 
  11   3   1     3461.70     3633.66     68.72 o 
  13   3   1      712.01      591.00     41.17 o 
  15   3   1      661.59      794.56     46.25 o 
  17   3   1      170.61      242.90     35.18 o 
  19   3   1       15.25       37.13     32.14 o 
  21   3   1       50.96       48.53     31.87 o 
  23   3   1       15.46       62.05     28.53 o 
 -22   4   1      162.93       68.60     26.81 o 
 -20   4   1      289.45      163.18     29.94 o 
 -18   4   1      258.15      171.23     31.26 o 
 -16   4   1      634.17      723.53     41.43 o 
 -14   4   1       62.00        1.18     26.87 o 
 -12   4   1      274.97      378.35     27.74 o 
 -10   4   1     1058.17     1074.00     39.58 o 
  -8   4   1      179.10      148.68     18.97 o 
  -6   4   1     8083.71     8694.77     83.45 o 
  -4   4   1     6659.43     7292.65     72.19 o 
  -2   4   1    16046.04    15600.17    100.63 o 
   0   4   1    14338.68    15984.46    121.46 o 
   2   4   1     4624.29     4505.95     54.55 o 
   4   4   1       14.49        4.92     14.98 o 
   6   4   1     9896.06     9284.85     89.26 o 
   8   4   1      677.38      607.27     31.99 o 
  10   4   1     3623.98     4018.54     71.30 o 
  12   4   1       48.88       23.06     28.66 o 
  14   4   1     1010.74     1130.99     53.23 o 
  16   4   1        1.61       40.51     29.78 o 
  18   4   1       37.55       54.02     32.95 o 
  20   4   1        3.57       33.48     33.48 o 
  22   4   1       41.69       29.89     34.23 o 
 -21   5   1       11.85        4.04     26.54 o 
 -19   5   1      125.44      100.30     31.00 o 
 -17   5   1       96.66      113.26     28.86 o 
 -15   5   1      137.16      136.27     29.13 o 
 -13   5   1       17.38       10.21     21.61 o 
 -11   5   1       17.41       18.63     19.85 o 
  -9   5   1       47.08       22.20     19.50 o 
  -7   5   1      896.46      943.26     36.44 o 
  -5   5   1       83.89      101.12     26.89 o 
  -3   5   1     2450.06     3016.88     51.99 o 
  -1   5   1    14672.73    15246.17    111.19 o 
   1   5   1    25753.04    26848.49    145.94 o 
   3   5   1     7635.64     6936.33     76.96 o 
   5   5   1     8780.03     8041.96     87.26 o 
   7   5   1      787.18      677.48     36.20 o 
   9   5   1      177.40      241.05     26.76 o 
  11   5   1      284.24      265.74     30.65 o 
  13   5   1       33.62       49.79     26.58 o 
  15   5   1       34.43       36.73     31.84 o 
  17   5   1       92.83       73.91     35.34 o 
  19   5   1       39.11       80.46     35.16 o 
  21   5   1       41.93       20.36     35.09 o 
 -20   6   1       34.47       55.25     25.64 o 
 -18   6   1       29.23       43.81     27.62 o 
 -16   6   1       98.84      115.83     31.37 o 
 -14   6   1       42.56       70.82     31.67 o 
 -12   6   1      660.49      583.32     40.87 o 
 -10   6   1      204.91      160.54     26.37 o 
  -8   6   1      294.28      344.48     28.82 o 
  -6   6   1      801.87      860.35     37.99 o 
  -4   6   1     3519.64     3795.93     65.83 o 
  -2   6   1        5.06       16.48     16.69 o 
   0   6   1       34.67       20.53     13.46 o 
   2   6   1     3326.08     3136.48     60.37 o 
   4   6   1     3524.83     3695.27     65.34 o 
   6   6   1     5158.10     4393.67     88.83 o 
   8   6   1      887.31      886.53     42.81 o 
  10   6   1      661.68      544.24     38.19 o 
  12   6   1       76.48       78.97     29.25 o 
  14   6   1        2.84       17.44     28.85 o 
  16   6   1      102.75      130.62     37.05 o 
  18   6   1      142.44      168.43     42.11 o 
  20   6   1        0.00        9.56     31.93 o 
 -19   7   1       62.04       18.34     29.35 o 
 -17   7   1       49.17       22.55     31.90 o 
 -15   7   1        7.70       32.99     30.17 o 
 -13   7   1       63.42       11.71     31.08 o 
 -11   7   1       42.79       60.71     30.57 o 
  -9   7   1      244.92      300.48     36.40 o 
  -7   7   1      205.29      237.46     33.98 o 
  -5   7   1      196.26      155.94     28.82 o 
  -3   7   1      256.75      192.35     28.25 o 
  -1   7   1      126.39      189.62     24.54 o 
   1   7   1      735.04      714.54     35.54 o 
   3   7   1      522.35      601.84     35.49 o 
   5   7   1       40.40       92.95     24.89 o 
   7   7   1      738.29      662.24     50.87 o 
   9   7   1      408.99      401.47     38.20 o 
  11   7   1      212.67      169.59     37.02 o 
  13   7   1      237.04      227.92     42.01 o 
  15   7   1       90.15       23.20     36.96 o 
  17   7   1      242.51      206.42     37.49 o 
  19   7   1       38.23       40.97     33.94 o 
 -18   8   1       21.88       33.12     27.34 o 
 -16   8   1      104.28       78.77     33.59 o 
 -14   8   1        4.20       15.28     32.64 o 
 -12   8   1       12.19       14.86     32.13 o 
 -10   8   1      382.46      241.20     39.32 o 
  -8   8   1      261.98      345.28     39.79 o 
  -6   8   1      291.73      232.20     34.24 o 
  -4   8   1      305.41      204.20     35.58 o 
  -2   8   1       11.61       52.32     24.50 o 
   0   8   1      177.72      160.10     33.95 o 
   2   8   1      188.57      101.46     24.65 o 
   4   8   1      232.41      288.67     32.67 o 
   6   8   1        0.47       31.65     25.37 o 
   8   8   1       80.44      129.48     38.33 o 
  10   8   1       21.30       20.86     33.54 o 
  12   8   1       94.00       11.13     35.51 o 
  14   8   1       71.55       52.97     37.19 o 
  16   8   1        1.97       68.22     32.74 o 
 -15   9   1       73.55       55.20     35.25 o 
 -13   9   1       58.38       24.13     38.44 o 
 -11   9   1        2.18        7.76     35.65 o 
  -9   9   1      202.38      280.29     43.91 o 
  -7   9   1        2.08        8.62     33.01 o 
  -5   9   1       88.74       84.61     34.17 o 
  -3   9   1      215.75      302.68     36.75 o 
  -1   9   1       86.21       39.33     29.30 o 
   1   9   1      519.04      432.90     39.79 o 
   3   9   1       99.72       98.92     33.65 o 
   5   9   1       42.31       56.07     29.88 o 
   7   9   1      104.24       51.76     33.68 o 
   9   9   1      228.44      256.62     41.44 o 
  11   9   1        0.28        9.51     33.57 o 
  13   9   1       95.96      102.38     37.83 o 
  15   9   1       22.58       13.82     34.56 o 
 -12  10   1       10.72       37.82     32.02 o 
 -10  10   1       24.47       58.48     35.63 o 
  -8  10   1      120.31        7.48     36.41 o 
  -6  10   1        0.83        9.10     30.86 o 
  -4  10   1      488.38      437.41     47.29 o 
  -2  10   1       74.85       92.54     33.34 o 
   0  10   1        8.52        8.41     22.43 o 
   2  10   1      329.32      224.75     39.78 o 
   4  10   1      371.65      357.64     39.61 o 
   6  10   1       57.71       18.20     34.48 o 
   8  10   1      217.88      242.37     36.66 o 
  10  10   1        0.01       35.67     35.67 o 
  12  10   1        0.05       32.71     32.71 o 
  -9  11   1       16.10       31.44     31.44 o 
  -7  11   1       25.71       43.09     27.79 o 
  -5  11   1       17.00       49.87     32.17 o 
  -3  11   1      291.04      217.37     38.54 o 
  -1  11   1       15.75       14.62     35.37 o 
   1  11   1      101.62      125.18     39.93 o 
   3  11   1      148.80      182.09     34.78 o 
   5  11   1       13.05       44.06     30.55 o 
   7  11   1       46.23       64.44     30.61 o 
 -24   0   2       28.88       62.56     28.28 o 
 -22   0   2      496.20      518.46     46.19 o 
 -20   0   2       30.95        4.82     32.96 o 
 -18   0   2     1036.54      860.26     54.32 o 
 -16   0   2      944.45     1142.15     49.60 o 
 -14   0   2     1132.67     1301.53     47.16 o 
 -12   0   2     4730.27     4654.91     68.18 o 
 -10   0   2      159.23      113.23     17.50 o 
  -8   0   2     1530.24     1761.95     33.71 o 
  -6   0   2      361.19      250.73     17.79 o 
  -4   0   2    23991.18    24758.75    379.16 o 
  -2   0   2    11545.63    14432.64    262.57 o 
   0   0   2    29092.46    23058.02    226.34 o 
   2   0   2       27.87       51.07     14.37 o 
   4   0   2     3946.32     5069.15     44.39 o 
   6   0   2     2729.49     3178.84     39.70 o 
   8   0   2     9532.11     9808.34     76.42 o 
  10   0   2      396.73      432.85     24.12 o 
  12   0   2      426.21      325.53     25.57 o 
  14   0   2       17.76       52.77     20.02 o 
  16   0   2        3.63       23.01     22.82 o 
  18   0   2        2.92        6.83     25.35 o 
  20   0   2       14.48       67.49     27.13 o 
  22   0   2        1.54       37.32     30.59 o 
  24   0   2        1.39        2.96     28.10 o 
 -25   1   2        0.01       22.44     23.67 o 
 -23   1   2       41.86       58.90     26.46 o 
 -21   1   2      105.48       95.55     35.61 o 
 -19   1   2      434.03      486.79     39.90 o 
 -17   1   2     1464.49     1366.20     55.71 o 
 -15   1   2      188.37      172.17     29.47 o 
 -13   1   2      359.06      455.25     32.32 o 
 -11   1   2     2185.67     2291.07     49.16 o 
  -9   1   2      993.88     1048.34     37.84 o 
  -7   1   2      677.85      684.47     25.32 o 
  -5   1   2    26432.49    23935.83    439.98 o 
  -3   1   2    11126.56    12966.65     63.17 o 
  -1   1   2    21833.67    19879.87    299.95 o 
   1   1   2    22848.95    22295.11    352.88 o 
   3   1   2     2102.80     2717.66     35.73 o 
   5   1   2    19037.84    23062.52    113.64 o 
   7   1   2        1.17       15.98     14.25 o 
   9   1   2     4432.69     4723.04     61.61 o 
  11   1   2        5.37        4.43     17.70 o 
  13   1   2      920.61      861.71     39.54 o 
  15   1   2       25.08       12.18     23.77 o 
  17   1   2       20.07       37.30     26.72 o 
  19   1   2       58.45       51.50     30.90 o 
  21   1   2        2.20        6.29     29.55 o 
  23   1   2        0.01       11.02     27.99 o 
 -24   2   2       71.68       28.50     25.89 o 
 -22   2   2       49.52       77.79     27.77 o 
 -20   2   2        6.70       14.39     28.60 o 
 -18   2   2       60.09       58.42     28.82 o 
 -16   2   2     2093.40     2192.13     64.52 o 
 -14   2   2     1808.63     2356.73     58.32 o 
 -12   2   2     7952.50     8388.54     94.98 o 
 -10   2   2    21207.98    22538.72    139.24 o 
  -8   2   2      309.25      354.86     23.14 o 
  -6   2   2     2827.62     3171.53     46.09 o 
  -4   2   2    19231.66    20132.77     95.78 o 
  -2   2   2    14563.59    15135.19     78.57 o 
   0   2   2     9095.73    11294.92    594.94 o 
   2   2   2       78.63      116.56     12.64 o 
   4   2   2     1924.22     1755.67     33.55 o 
   6   2   2       15.30        8.72     14.22 o 
   8   2   2     2254.02     2146.42     44.98 o 
  10   2   2      997.10     1140.77     42.47 o 
  12   2   2     1784.64     2032.50     56.97 o 
  14   2   2       71.37       32.79     25.80 o 
  16   2   2      824.10      778.99     44.43 o 
  18   2   2        1.93       17.10     29.08 o 
  20   2   2       46.08       14.77     33.18 o 
  22   2   2        6.06       11.50     32.08 o 
 -23   3   2        6.81       19.33     22.02 o 
 -21   3   2       20.07       12.54     27.10 o 
 -19   3   2       78.75       79.62     26.01 o 
 -17   3   2       14.11       14.69     26.49 o 
 -15   3   2     1778.51     1430.46     53.92 o 
 -13   3   2       31.79       52.83     24.84 o 
 -11   3   2      192.56      220.62     35.83 o 
  -9   3   2     1303.39     1032.29     36.37 o 
  -7   3   2     9935.48     9600.77     82.94 o 
  -5   3   2     3057.95     3464.91     46.95 o 
  -3   3   2     2287.73     1733.04     32.41 o 
  -1   3   2    14236.88    13493.82     84.12 o 
   1   3   2      112.50      139.45     16.05 o 
   3   3   2    12550.76    12924.83     87.83 o 
   5   3   2      184.06      142.33     15.36 o 
   7   3   2     1260.75     1030.67     34.46 o 
   9   3   2     2945.56     3225.52     59.64 o 
  11   3   2     3113.46     3166.45     64.86 o 
  13   3   2      481.81      389.59     34.63 o 
  15   3   2      252.46      250.31     35.02 o 
  17   3   2      425.29      429.19     41.73 o 
  19   3   2       26.98       21.91     33.35 o 
  21   3   2       68.33       42.80     32.19 o 
  23   3   2        0.01       45.61     28.18 o 
 -24   4   2        0.99       28.99     18.74 o 
 -22   4   2        0.67       23.86     23.32 o 
 -20   4   2      255.66      166.66     30.26 o 
 -18   4   2       18.84       26.96     26.96 o 
 -16   4   2     1120.54     1047.34     48.85 o 
 -14   4   2        0.04       14.77     24.28 o 
 -12   4   2     1355.58     1243.49     45.23 o 
 -10   4   2      309.08      278.03     23.30 o 
  -8   4   2      850.69      674.61     30.71 o 
  -6   4   2      738.59      632.27     26.93 o 
  -4   4   2     7868.79     7622.06     74.10 o 
  -2   4   2     7505.30     8168.60     74.58 o 
   0   4   2        0.31       33.29     11.76 o 
   2   4   2      101.33      127.53     18.76 o 
   4   4   2     1350.50     1294.88     31.67 o 
   6   4   2       44.18       61.31     17.00 o 
   8   4   2      142.52       90.37     20.01 o 
  10   4   2      329.39      298.87     28.93 o 
  12   4   2     2044.40     1795.11     60.84 o 
  14   4   2       30.30       17.98     33.51 o 
  16   4   2      575.28      561.05     45.48 o 
  18   4   2       53.58       47.37     34.36 o 
  20   4   2        4.87       10.69     33.00 o 
  22   4   2        5.73       13.80     30.13 o 
 -23   5   2        9.66       18.68     23.21 o 
 -21   5   2      270.55      201.39     34.88 o 
 -19   5   2       70.91       93.90     32.40 o 
 -17   5   2      451.35      308.06     34.64 o 
 -15   5   2       32.80       26.49     26.89 o 
 -13   5   2       56.78       54.69     23.53 o 
 -11   5   2      204.22      152.94     24.58 o 
  -9   5   2      324.70      321.33     26.09 o 
  -7   5   2     1981.38     1793.15     48.39 o 
  -5   5   2       80.96      101.32     18.75 o 
  -3   5   2      300.84      221.44     20.93 o 
  -1   5   2     5165.15     4891.23     65.26 o 
   1   5   2       80.95      105.40     18.64 o 
   3   5   2     6766.07     6397.77     76.22 o 
   5   5   2      313.33      284.71     26.45 o 
   7   5   2       61.27       58.91     18.84 o 
   9   5   2      214.45      138.54     27.62 o 
  11   5   2      727.55      714.79     41.55 o 
  13   5   2      357.13      372.05     40.16 o 
  15   5   2      243.88      218.71     40.87 o 
  17   5   2      179.93       96.51     35.11 o 
  19   5   2        2.05       20.41     31.57 o 
  21   5   2        2.25        0.00     32.83 o 
 -22   6   2        2.45       21.88     23.61 o 
 -20   6   2        0.01        3.03     25.34 o 
 -18   6   2      130.33      106.33     29.82 o 
 -16   6   2      128.28      113.96     33.92 o 
 -14   6   2      175.81      208.89     31.64 o 
 -12   6   2      356.16      302.63     31.31 o 
 -10   6   2      117.56       43.37     27.35 o 
  -8   6   2      739.71      660.97     39.33 o 
  -6   6   2      790.83      762.75     36.99 o 
  -4   6   2     2034.66     1774.52     48.58 o 
  -2   6   2       25.69       78.49     19.31 o 
   0   6   2      649.36      640.47     27.35 o 
   2   6   2     1357.27     1406.46     44.67 o 
   4   6   2      672.49      608.87     35.76 o 
   6   6   2      140.58       94.54     26.35 o 
   8   6   2        3.03       22.24     24.87 o 
  10   6   2        3.06        2.94     25.96 o 
  12   6   2      151.06      132.79     31.16 o 
  14   6   2        2.76       67.88     29.12 o 
  16   6   2        2.33       34.10     29.39 o 
  18   6   2       35.56       25.12     35.61 o 
  20   6   2        0.57       30.18     30.53 o 
 -19   7   2       51.72       28.53     29.35 o 
 -17   7   2       18.00        3.55     27.62 o 
 -15   7   2       22.66       20.85     29.04 o 
 -13   7   2      480.01      520.84     43.31 o 
 -11   7   2      502.25      509.27     42.50 o 
  -9   7   2     1921.59     2102.55     66.82 o 
  -7   7   2      471.07      463.22     37.63 o 
  -5   7   2      215.23      178.31     27.69 o 
  -3   7   2     1273.22     1212.89     45.16 o 
  -1   7   2       12.20       22.25     22.25 o 
   1   7   2     1582.53     1290.83     47.11 o 
   3   7   2      114.88       35.25     23.90 o 
   5   7   2        2.69       22.07     22.92 o 
   7   7   2      371.38      512.51     38.71 o 
   9   7   2      142.60      161.58     32.41 o 
  11   7   2      173.49       84.53     33.95 o 
  13   7   2      138.83      167.97     38.99 o 
  15   7   2        3.17        1.93     31.50 o 
  17   7   2       98.24      146.14     35.74 o 
  19   7   2       19.00       29.03     33.40 o 
 -18   8   2       34.53       33.99     33.99 o 
 -16   8   2       10.38       57.43     30.75 o 
 -14   8   2      395.53      362.44     43.16 o 
 -12   8   2       19.27        5.51     30.89 o 
 -10   8   2        1.04       34.66     28.92 o 
  -8   8   2      919.30      938.24     51.93 o 
  -6   8   2      493.65      317.34     39.29 o 
  -4   8   2     2698.47     2794.21     71.84 o 
  -2   8   2      314.59      303.20     36.07 o 
   0   8   2      411.64      468.42     29.70 o 
   2   8   2      173.81      205.64     28.13 o 
   4   8   2      136.78      165.91     31.72 o 
   6   8   2       43.83       29.26     29.26 o 
   8   8   2      219.55      196.95     38.18 o 
  10   8   2       59.83        1.74     34.62 o 
  12   8   2      611.92      640.88     52.64 o 
  14   8   2       45.98       80.27     34.94 o 
  16   8   2       78.32      117.50     40.13 o 
 -15   9   2        3.49       14.22     33.12 o 
 -13   9   2       36.10       28.02     34.19 o 
 -11   9   2       36.94       52.05     32.87 o 
  -9   9   2      316.25      374.72     41.92 o 
  -7   9   2       70.62       97.33     30.13 o 
  -5   9   2        3.43       11.70     31.32 o 
  -3   9   2     1056.33     1063.73     52.55 o 
  -1   9   2      294.49      348.49     39.66 o 
   1   9   2      324.19      401.86     40.56 o 
   3   9   2       11.15       27.48     30.35 o 
   5   9   2       22.31       13.40     30.09 o 
   7   9   2      499.97      518.23     46.38 o 
   9   9   2       47.89       46.53     32.25 o 
  11   9   2      157.01      236.29     40.87 o 
  13   9   2      165.66      178.41     33.54 o 
  15   9   2        0.30       21.97     32.60 o 
 -12  10   2        5.88       19.79     32.99 o 
 -10  10   2        0.07       11.66     30.14 o 
  -8  10   2      136.81      128.20     36.09 o 
  -6  10   2        0.86       20.01     32.88 o 
  -4  10   2      255.51      304.67     40.78 o 
  -2  10   2        1.45       10.47     29.22 o 
   0  10   2       33.41       21.20     51.48 o 
   2  10   2       14.39       28.07     31.21 o 
   4  10   2       84.34       89.77     33.84 o 
   6  10   2        9.73        9.13     33.22 o 
   8  10   2      120.64      134.58     37.71 o 
  10  10   2       14.22       44.60     31.77 o 
  12  10   2       48.74       81.65     34.67 o 
  -9  11   2       46.53       22.65     32.94 o 
  -7  11   2        0.25       11.28     28.54 o 
  -5  11   2        0.37        3.76     31.46 o 
  -3  11   2       10.39       36.53     31.13 o 
  -1  11   2      177.77       91.00     36.58 o 
   1  11   2       17.25       38.25     31.07 o 
   3  11   2      175.72      166.83     41.49 o 
   5  11   2        1.12        0.00     31.01 o 
   7  11   2       16.92       35.27     29.64 o 
 -25   1   3        1.12       23.68     25.38 o 
 -23   1   3       46.38       60.80     28.55 o 
 -21   1   3        5.88        7.73     29.83 o 
 -19   1   3      177.95      214.14     32.78 o 
 -17   1   3      398.87      503.28     40.40 o 
 -15   1   3      772.11      681.04     39.69 o 
 -13   1   3     1117.86     1198.66     41.15 o 
 -11   1   3        4.65        3.29     16.45 o 
  -9   1   3      185.92      235.06     18.86 o 
  -7   1   3    22624.79    22705.87    111.57 o 
  -5   1   3    19271.15    19285.41    386.00 o 
  -3   1   3     4823.25     4214.05     38.16 o 
  -1   1   3      147.51      169.64     10.70 o 
   1   1   3      146.46      180.59     10.83 o 
   3   1   3     3379.92     4207.69     46.55 o 
   5   1   3     1062.72     1298.30     29.12 o 
   7   1   3       21.87       62.72     14.23 o 
   9   1   3     1704.93     1750.44     39.98 o 
  11   1   3       17.32       17.75     18.73 o 
  13   1   3      125.42      119.24     23.30 o 
  15   1   3      307.96      335.94     34.31 o 
  17   1   3       23.61       11.35     27.44 o 
  19   1   3       35.28       29.15     30.05 o 
  21   1   3       66.08       95.42     29.62 o 
  23   1   3        1.19       15.49     27.00 o 
 -24   2   3        1.85        9.55     22.39 o 
 -22   2   3       73.59       85.79     29.34 o 
 -20   2   3       99.79      143.18     30.17 o 
 -18   2   3      129.66       86.31     29.50 o 
 -16   2   3        1.58       46.01     23.31 o 
 -14   2   3      979.46      885.17     41.72 o 
 -12   2   3     8450.43     9352.95     98.55 o 
 -10   2   3     2916.70     2574.65     48.47 o 
  -8   2   3     3186.64     3822.09     52.31 o 
  -6   2   3    17058.12    17396.82     97.55 o 
  -4   2   3      568.80      524.67     19.93 o 
  -2   2   3    10147.52    10210.10     66.39 o 
   0   2   3    63716.10    57148.63   6902.94 o 
   2   2   3     9340.96     9220.86     67.27 o 
   4   2   3       21.17       51.67     12.40 o 
   6   2   3     5709.68     6859.17     71.37 o 
   8   2   3      919.43      849.86     32.67 o 
  10   2   3       24.11       52.60     18.47 o 
  12   2   3       47.07       37.69     23.43 o 
  14   2   3      480.40      505.74     36.67 o 
  16   2   3      482.83      406.10     41.40 o 
  18   2   3       11.80       31.64     31.64 o 
  20   2   3      232.19      240.21     38.98 o 
  22   2   3       35.45      108.24     27.84 o 
 -25   3   3        9.94       13.03     20.87 o 
 -23   3   3        6.72       25.64     24.96 o 
 -21   3   3      288.99      259.77     33.98 o 
 -19   3   3       47.98       26.88     26.88 o 
 -17   3   3      282.19      200.50     31.70 o 
 -15   3   3      438.90      326.69     38.47 o 
 -13   3   3     1132.53     1055.14     43.72 o 
 -11   3   3     3558.35     4005.56     66.67 o 
  -9   3   3     5345.68     6476.10     76.38 o 
  -7   3   3     7821.46     8394.37     77.58 o 
  -5   3   3     5701.40     4012.35     50.91 o 
  -3   3   3      745.59      722.55     27.17 o 
  -1   3   3     2455.34     2472.23     38.98 o 
   1   3   3      705.09      797.84     25.97 o 
   3   3   3      160.45      136.14     17.05 o 
   5   3   3     5164.76     5197.45     63.86 o 
   7   3   3     2486.63     2290.88     47.52 o 
   9   3   3      204.10      249.44     24.98 o 
  11   3   3     1498.03     1381.59     49.02 o 
  13   3   3       61.93       54.79     28.15 o 
  15   3   3     1236.64     1227.27     55.49 o 
  17   3   3      224.64      250.12     38.51 o 
  19   3   3      359.85      427.02     44.99 o 
  21   3   3      121.95      116.25     33.38 o 
 -24   4   3        0.03       23.64     23.64 o 
 -22   4   3      115.36       82.58     26.59 o 
 -20   4   3       82.29       41.86     28.95 o 
 -18   4   3        1.21       27.21     28.32 o 
 -16   4   3       75.52      100.75     29.47 o 
 -14   4   3      173.46      175.77     27.45 o 
 -12   4   3      250.54      141.36     28.53 o 
 -10   4   3      402.19      373.68     26.78 o 
  -8   4   3     1067.09      794.38     32.69 o 
  -6   4   3     3511.14     3514.50     56.00 o 
  -4   4   3      143.21      213.89     20.73 o 
  -2   4   3     5929.86     5427.40     62.64 o 
   0   4   3     2451.91     2317.91     62.14 o 
   2   4   3        1.62       22.93     12.58 o 
   4   4   3     2342.00     2286.91     44.87 o 
   6   4   3      709.72      620.04     30.09 o 
   8   4   3       10.16       19.12     19.12 o 
  10   4   3       44.53       50.97     22.36 o 
  12   4   3      196.66      209.25     35.02 o 
  14   4   3      399.29      474.18     41.05 o 
  16   4   3      708.18      680.92     49.44 o 
  18   4   3       26.77        7.10     33.12 o 
  20   4   3       25.39       21.17     32.63 o 
  22   4   3        3.66       16.70     30.28 o 
 -23   5   3        0.39       28.67     21.35 o 
 -21   5   3        1.49       27.84     27.84 o 
 -19   5   3        0.16       28.56     25.12 o 
 -17   5   3      132.34      112.02     28.63 o 
 -15   5   3        3.24        4.30     25.95 o 
 -13   5   3      583.54      535.82     35.00 o 
 -11   5   3       31.20       39.97     24.20 o 
  -9   5   3      493.12      504.48     30.87 o 
  -7   5   3       82.95       91.36     18.93 o 
  -5   5   3      179.72      157.35     18.64 o 
  -3   5   3     2148.49     2053.02     47.17 o 
  -1   5   3      108.21      113.49     18.26 o 
   1   5   3      725.02      845.49     32.78 o 
   3   5   3     2138.75     1807.95     45.83 o 
   5   5   3      342.40      309.02     26.41 o 
   7   5   3     2556.38     2246.15     58.89 o 
   9   5   3       65.13        7.70     28.76 o 
  11   5   3     1158.57     1130.24     51.73 o 
  13   5   3       36.82       20.98     31.56 o 
  15   5   3        6.37       22.71     31.67 o 
  17   5   3        0.73       34.70     34.70 o 
  19   5   3        3.89        3.71     32.42 o 
  21   5   3        4.41       28.03     28.97 o 
 -22   6   3       40.60       28.35     23.17 o 
 -20   6   3       14.32       18.77     24.44 o 
 -18   6   3       49.09       43.74     29.59 o 
 -16   6   3       85.78      114.86     30.61 o 
 -14   6   3      582.16      526.46     42.00 o 
 -12   6   3      310.43      355.51     35.39 o 
 -10   6   3        2.99        6.73     20.19 o 
  -8   6   3      948.61      781.97     39.11 o 
  -6   6   3       33.92        4.52     23.44 o 
  -4   6   3        2.97        6.32     16.65 o 
  -2   6   3      185.60      152.81     21.33 o 
   0   6   3     4338.35     4312.18     92.77 o 
   2   6   3     4222.00     4606.21     73.45 o 
   4   6   3      524.92      521.66     32.44 o 
   6   6   3     1489.67     1366.65     49.65 o 
   8   6   3     1340.44     1365.33     54.95 o 
  10   6   3      140.41       99.14     32.13 o 
  12   6   3      667.10      566.95     44.53 o 
  14   6   3       10.34        1.79     32.23 o 
  16   6   3       45.78        9.72     36.38 o 
  18   6   3       56.05       81.20     36.09 o 
  20   6   3       12.41       18.34     30.73 o 
 -19   7   3       16.96       27.20     27.20 o 
 -17   7   3       10.24       40.86     30.11 o 
 -15   7   3        5.27       25.16     30.45 o 
 -13   7   3      193.38      220.44     36.33 o 
 -11   7   3       52.39       92.51     26.30 o 
  -9   7   3      344.27      408.56     37.71 o 
  -7   7   3       68.70       57.46     25.57 o 
  -5   7   3      154.85      221.27     27.18 o 
  -3   7   3       23.16       18.28     21.23 o 
  -1   7   3       88.42       84.81     24.87 o 
   1   7   3      854.43      794.46     41.26 o 
   3   7   3      311.29      449.11     34.51 o 
   5   7   3      613.97      727.54     41.26 o 
   7   7   3     1559.13     1736.23     61.66 o 
   9   7   3      112.85      175.21     33.37 o 
  11   7   3       62.03       70.14     33.71 o 
  13   7   3        3.26       21.28     33.60 o 
  15   7   3       18.52       70.32     35.15 o 
  17   7   3       83.22       72.32     35.19 o 
 -18   8   3        0.84       11.23     30.18 o 
 -16   8   3       42.75       27.46     31.46 o 
 -14   8   3        4.19       11.81     32.35 o 
 -12   8   3       18.42        5.56     29.14 o 
 -10   8   3       22.71       20.84     29.72 o 
  -8   8   3        0.09       54.94     28.45 o 
  -6   8   3      147.82       98.80     31.00 o 
  -4   8   3      190.39      136.22     29.87 o 
  -2   8   3       86.49      100.21     26.78 o 
   0   8   3      190.77      299.85     23.40 o 
   2   8   3       91.33       97.33     29.11 o 
   4   8   3       67.02       67.26     26.48 o 
   6   8   3        7.47       23.96     26.97 o 
   8   8   3       60.00       51.90     29.00 o 
  10   8   3        0.95        1.98     31.45 o 
  12   8   3       63.01       51.66     33.43 o 
  14   8   3       11.61        2.08     36.72 o 
  16   8   3       52.22       45.01     39.32 o 
 -17   9   3       37.49       91.80     32.39 o 
 -15   9   3       26.18      115.18     33.11 o 
 -13   9   3       43.80       70.42     34.48 o 
 -11   9   3       32.26       53.98     33.87 o 
  -9   9   3       60.19       43.93     32.90 o 
  -7   9   3       38.77       29.31     29.31 o 
  -5   9   3       64.30       25.06     26.95 o 
  -3   9   3       58.53      110.33     28.77 o 
  -1   9   3        2.65       19.33     27.15 o 
   1   9   3       31.50       64.41     30.76 o 
   3   9   3      329.96      296.88     38.03 o 
   5   9   3       89.93      106.72     32.68 o 
   7   9   3      599.74      722.66     50.75 o 
   9   9   3        1.90       63.14     30.11 o 
  11   9   3      119.01      131.79     35.85 o 
  13   9   3      239.69      258.89     44.64 o 
 -14  10   3      146.35      152.07     35.60 o 
 -12  10   3       94.94       55.74     36.40 o 
 -10  10   3       69.36       89.47     34.89 o 
  -8  10   3      174.09      254.71     39.66 o 
  -6  10   3       32.18       40.37     30.87 o 
  -4  10   3       27.18       10.67     32.40 o 
  -2  10   3        7.98        5.32     31.92 o 
   0  10   3       46.52       22.79     21.62 o 
   2  10   3      585.54      616.92     51.53 o 
   4  10   3      180.22       92.57     35.73 o 
   6  10   3      432.64      371.84     46.94 o 
   8  10   3      396.14      390.34     48.31 o 
  10  10   3       43.00       60.81     39.00 o 
  -9  11   3      167.14      124.50     32.63 o 
  -7  11   3       61.42       14.95     34.12 o 
  -5  11   3      125.75      127.55     33.49 o 
  -3  11   3       23.13        3.59     29.91 o 
  -1  11   3      132.16      149.65     32.98 o 
   1  11   3       83.38       65.86     33.20 o 
   3  11   3      262.67      357.22     43.50 o 
   5  11   3        0.23        1.92     34.59 o 
   7  11   3      366.40      308.04     45.55 o 
 -26   0   4       15.24        4.63     27.97 o 
 -24   0   4        4.43       20.38     30.13 o 
 -22   0   4       96.47      138.71     35.12 o 
 -20   0   4       20.22       11.24     30.59 o 
 -18   0   4       29.97       62.80     28.94 o 
 -16   0   4      175.04      139.37     28.09 o 
 -14   0   4     1455.15     1756.67     49.72 o 
 -12   0   4     5827.17     5314.49     70.31 o 
 -10   0   4     2894.32     2773.13     45.55 o 
  -8   0   4     2207.18     2075.63     39.07 o 
  -6   0   4     2691.19     3579.06     42.40 o 
  -4   0   4    12729.73    13550.63     92.28 o 
  -2   0   4    29639.25    27808.59    446.22 o 
   0   0   4    19525.33    19449.44   1073.17 o 
   2   0   4     2207.45     2434.21     34.81 o 
   4   0   4    25567.71    21709.29    455.98 o 
   6   0   4     3293.70     3910.44     48.28 o 
   8   0   4     3251.84     3476.25     52.48 o 
  10   0   4     3880.23     4144.30     60.75 o 
  12   0   4      345.81      290.98     26.59 o 
  14   0   4      225.26      184.75     27.32 o 
  16   0   4      101.81       52.25     26.94 o 
  18   0   4       86.88       72.56     26.77 o 
  20   0   4        1.67       17.01     28.90 o 
  22   0   4       59.79       23.32     31.25 o 
 -25   1   4        2.47       26.76     26.76 o 
 -23   1   4       72.12      109.54     29.14 o 
 -21   1   4      108.09       65.39     31.37 o 
 -19   1   4       90.78       93.92     29.07 o 
 -17   1   4      659.48      730.25     42.84 o 
 -15   1   4      609.49      576.50     37.19 o 
 -13   1   4       15.89       67.36     19.19 o 
 -11   1   4      870.33      920.63     34.79 o 
  -9   1   4      708.15      564.94     24.02 o 
  -7   1   4     2204.14     2013.08     33.53 o 
  -5   1   4     2648.75     2630.26     35.22 o 
  -3   1   4      704.54      482.20     19.12 o 
  -1   1   4    10241.11    10393.05     64.73 o 
   1   1   4     8672.15     9543.92     65.00 o 
   3   1   4    16502.27    17578.70     94.01 o 
   5   1   4     1740.07     1573.03     32.24 o 
   7   1   4     1685.30     1881.15     38.93 o 
   9   1   4      296.66      325.59     24.48 o 
  11   1   4      796.91      802.39     36.02 o 
  13   1   4      376.64      344.36     30.94 o 
  15   1   4      235.69      307.01     35.24 o 
  17   1   4      295.99      327.62     35.75 o 
  19   1   4        0.00       23.38     29.35 o 
  21   1   4       91.05       63.49     33.02 o 
 -24   2   4       48.50       25.53     28.62 o 
 -22   2   4       60.11       76.24     29.86 o 
 -20   2   4      196.56      185.06     31.31 o 
 -18   2   4      114.72       93.66     29.06 o 
 -16   2   4      228.16      262.36     30.72 o 
 -14   2   4        3.54        8.99     21.64 o 
 -12   2   4       19.11       52.34     18.03 o 
 -10   2   4      330.72      259.99     20.61 o 
  -8   2   4     2530.16     2244.15     39.84 o 
  -6   2   4       25.96       61.36     12.93 o 
  -4   2   4    14521.48    14679.48     86.15 o 
  -2   2   4      595.66      745.05     22.32 o 
   0   2   4    11930.24    12453.15   1128.67 o 
   2   2   4    22217.80    22338.46    110.45 o 
   4   2   4      981.46     1233.23     34.02 o 
   6   2   4     1577.40     1412.17     36.27 o 
   8   2   4      196.13      128.75     19.96 o 
  10   2   4      363.34      404.81     30.86 o 
  12   2   4        0.08        2.31     22.67 o 
  14   2   4       95.62      101.33     30.76 o 
  16   2   4        3.67       23.56     29.29 o 
  18   2   4      187.92      128.23     38.45 o 
  20   2   4      109.83      136.87     32.95 o 
  22   2   4       83.60       20.53     35.18 o 
 -25   3   4        5.45       37.51     19.67 o 
 -23   3   4       91.83       66.12     28.34 o 
 -21   3   4       23.46       64.67     28.46 o 
 -19   3   4      139.58      120.43     33.12 o 
 -17   3   4      334.35      390.47     35.35 o 
 -15   3   4       35.91       46.28     23.14 o 
 -13   3   4        6.07       18.84     21.82 o 
 -11   3   4        7.69        4.68     17.21 o 
  -9   3   4     1726.44     1552.83     41.50 o 
  -7   3   4      240.00      154.53     17.45 o 
  -5   3   4     4485.06     4678.50     54.91 o 
  -3   3   4      707.98      768.92     28.53 o 
  -1   3   4     1851.94     1827.63     34.41 o 
   1   3   4     4434.38     5098.36     56.62 o 
   3   3   4     1584.61     2079.29     39.36 o 
   5   3   4       75.51       46.10     15.07 o 
   7   3   4     1315.87      975.39     36.94 o 
   9   3   4      660.52      602.47     32.18 o 
  11   3   4        2.72       14.68     22.56 o 
  13   3   4        4.73       55.15     22.62 o 
  15   3   4       26.90        3.12     32.31 o 
  17   3   4      179.40      140.11     36.85 o 
  19   3   4      126.82      132.86     35.15 o 
  21   3   4       35.24       18.10     33.85 o 
 -24   4   4        7.82       23.53     23.53 o 
 -22   4   4       18.05       30.04     23.97 o 
 -20   4   4        2.42       10.34     28.61 o 
 -18   4   4      176.47      136.39     32.52 o 
 -16   4   4       32.34       38.88     25.78 o 
 -14   4   4      250.43      250.74     32.78 o 
 -12   4   4      464.93      444.37     38.89 o 
 -10   4   4     1789.85     1455.39     46.66 o 
  -8   4   4      155.78      222.87     21.94 o 
  -6   4   4      281.15      391.71     23.04 o 
  -4   4   4      918.97      766.58     30.55 o 
  -2   4   4      636.67      579.02     22.26 o 
   0   4   4     2623.70     2806.71    149.90 o 
   2   4   4       27.20       69.30     16.72 o 
   4   4   4      220.80      213.35     21.86 o 
   6   4   4     2343.32     2178.52     53.83 o 
   8   4   4      261.25      189.13     23.64 o 
  10   4   4     2512.42     2650.30     66.19 o 
  12   4   4      264.93      266.07     36.61 o 
  14   4   4      832.26      954.16     51.50 o 
  16   4   4      130.25      141.98     35.85 o 
  18   4   4       77.99       66.48     33.62 o 
  20   4   4       20.99       18.91     32.99 o 
 -23   5   4        0.58        9.53     22.33 o 
 -21   5   4       34.34       34.61     26.54 o 
 -19   5   4       24.30       10.93     27.59 o 
 -17   5   4       32.01       41.55     28.70 o 
 -15   5   4      150.39       98.85     31.75 o 
 -13   5   4      689.82      624.97     39.67 o 
 -11   5   4      401.35      385.89     31.09 o 
  -9   5   4      655.86      635.88     35.79 o 
  -7   5   4      274.12      190.08     20.68 o 
  -5   5   4     4826.32     4440.67     66.84 o 
  -3   5   4      927.29      885.79     34.14 o 
  -1   5   4     3338.96     3783.34     59.88 o 
   1   5   4     1170.27     1152.29     38.73 o 
   3   5   4      415.79      507.69     28.53 o 
   5   5   4     1803.52     1830.53     53.08 o 
   7   5   4      164.77      210.40     29.22 o 
   9   5   4     3263.61     3432.51     74.39 o 
  11   5   4     1024.04      964.62     52.16 o 
  13   5   4      623.32      598.10     42.25 o 
  15   5   4        3.62       16.12     33.51 o 
  17   5   4       20.97       32.85     32.85 o 
  19   5   4       42.08        0.00     31.82 o 
 -22   6   4       26.34        1.49     26.49 o 
 -20   6   4       21.29       17.76     25.98 o 
 -18   6   4       27.78       26.80     28.30 o 
 -16   6   4      136.26      134.11     32.13 o 
 -14   6   4       28.29       36.64     31.38 o 
 -12   6   4      186.03      213.03     30.27 o 
 -10   6   4       24.11       57.73     22.10 o 
  -8   6   4     1157.29     1241.41     47.42 o 
  -6   6   4      180.45      180.47     23.53 o 
  -4   6   4     1844.61     1681.99     51.02 o 
  -2   6   4     2370.95     2066.32     54.14 o 
   0   6   4      462.24      544.39    124.04 o 
   2   6   4     1011.71      945.89     41.11 o 
   4   6   4     1725.48     1690.27     53.99 o 
   6   6   4     4102.23     4216.30     80.18 o 
   8   6   4      590.51      640.15     46.15 o 
  10   6   4      294.39      337.75     41.52 o 
  12   6   4       62.78       37.48     31.92 o 
  14   6   4       14.04       47.43     34.07 o 
  16   6   4       15.69        1.87     33.98 o 
  18   6   4       57.12       30.68     33.09 o 
 -21   7   4        3.01       30.15     30.15 o 
 -19   7   4       95.30       56.31     31.55 o 
 -17   7   4       58.77       35.04     31.44 o 
 -15   7   4      255.41      215.41     37.03 o 
 -13   7   4        3.64        3.68     31.01 o 
 -11   7   4      498.98      397.55     41.51 o 
  -9   7   4      789.60      785.48     46.60 o 
  -7   7   4     1118.56      936.25     46.70 o 
  -5   7   4     1500.14     1371.51     51.75 o 
  -3   7   4     3187.39     3126.95     71.30 o 
  -1   7   4      164.43      202.03     27.49 o 
   1   7   4     4121.68     4258.95     80.66 o 
   3   7   4      838.07      754.00     43.12 o 
   5   7   4     1288.69     1275.62     53.02 o 
   7   7   4      235.19      247.16     34.67 o 
   9   7   4      360.40      392.33     42.09 o 
  11   7   4      185.51      175.98     37.77 o 
  13   7   4      241.90      256.97     40.21 o 
  15   7   4       96.80       57.34     37.10 o 
  17   7   4       76.42       44.22     37.79 o 
 -18   8   4      113.30      105.98     34.04 o 
 -16   8   4       64.64       80.39     33.73 o 
 -14   8   4       84.46      159.09     32.09 o 
 -12   8   4       64.86       72.96     31.55 o 
 -10   8   4        4.76       22.69     27.36 o 
  -8   8   4      749.22      543.08     42.11 o 
  -6   8   4       38.12       33.85     32.99 o 
  -4   8   4     2866.77     2884.25     77.44 o 
  -2   8   4      631.16      553.92     41.69 o 
   0   8   4     2272.33     2225.29     76.28 o 
   2   8   4     2595.58     2869.22     79.44 o 
   4   8   4      122.11      124.71     32.50 o 
   6   8   4       54.50       51.03     27.78 o 
   8   8   4      136.31      134.07     34.51 o 
  10   8   4        2.32       29.02     30.14 o 
  12   8   4      315.70      308.41     42.88 o 
  14   8   4       49.74      123.57     38.72 o 
  16   8   4      226.52      285.03     41.22 o 
 -17   9   4       10.93        8.15     37.04 o 
 -15   9   4      257.96      265.76     47.77 o 
 -13   9   4        0.01       46.61     35.95 o 
 -11   9   4       88.49      123.96     32.48 o 
  -9   9   4      201.35      150.78     38.86 o 
  -7   9   4       30.26       29.73     32.88 o 
  -5   9   4      351.90      334.30     45.28 o 
  -3   9   4     1137.80      893.33     53.11 o 
  -1   9   4        2.02        4.92     30.38 o 
   1   9   4      747.14      694.20     48.32 o 
   3   9   4       16.04        6.78     33.07 o 
   5   9   4      335.94      404.04     44.25 o 
   7   9   4        0.45       16.65     33.30 o 
   9   9   4      186.01      111.52     42.57 o 
  11   9   4      129.61      195.77     40.01 o 
  13   9   4      434.96      518.76     53.39 o 
 -14  10   4       87.36       34.22     39.29 o 
 -12  10   4        8.86       38.02     31.37 o 
 -10  10   4       75.00      107.19     39.76 o 
  -8  10   4      135.45      170.09     38.39 o 
  -6  10   4       16.18       33.52     33.52 o 
  -4  10   4       67.03       53.88     32.64 o 
  -2  10   4       12.47       39.00     29.39 o 
   0  10   4        9.71       69.61     23.05 o 
   2  10   4       35.90        3.51     32.12 o 
   4  10   4       76.57       25.80     36.67 o 
   6  10   4       12.73       45.46     35.06 o 
   8  10   4      609.26      714.11     58.33 o 
  10  10   4        2.27       35.64     36.54 o 
  -9  11   4       29.83       13.17     33.71 o 
  -7  11   4        0.28       22.38     30.43 o 
  -5  11   4       41.38        7.42     32.88 o 
  -3  11   4        0.20       33.01     33.01 o 
  -1  11   4       32.92       69.34     28.37 o 
   1  11   4        0.41       29.99     29.99 o 
   3  11   4      262.72      416.92     44.16 o 
   5  11   4        0.06        5.65     34.61 o 
 -25   1   5       13.95       29.52     29.52 o 
 -23   1   5       22.96       38.68     27.88 o 
 -21   1   5       22.41       53.80     29.42 o 
 -19   1   5        0.20       23.61     25.25 o 
 -17   1   5      874.73      845.55     43.57 o 
 -15   1   5        0.14       21.29     21.29 o 
 -13   1   5      224.19      182.15     22.64 o 
 -11   1   5        7.91        5.47     15.81 o 
  -9   1   5     2204.78     2319.54     40.51 o 
  -7   1   5      825.33      742.95     20.71 o 
  -5   1   5     1436.84     1547.04     29.36 o 
  -3   1   5     6939.89     7273.35     59.22 o 
  -1   1   5    31707.56    26290.31    490.35 o 
   1   1   5     2253.43     2329.58     38.07 o 
   3   1   5    11821.17    12757.11     83.83 o 
   5   1   5      296.05      211.75     16.84 o 
   7   1   5     1399.22     1499.11     34.87 o 
   9   1   5       16.34       16.51     18.22 o 
  11   1   5      113.80       48.17     25.61 o 
  13   1   5      400.90      451.83     36.77 o 
  15   1   5        0.31       47.38     26.72 o 
  17   1   5      200.96      137.11     35.56 o 
  19   1   5        3.22        7.88     30.14 o 
  21   1   5        8.49        6.40     30.62 o 
 -24   2   5       36.45       19.21     26.45 o 
 -22   2   5      230.73      216.68     36.66 o 
 -20   2   5        3.05       15.14     25.68 o 
 -18   2   5      316.51      298.44     34.65 o 
 -16   2   5      910.36     1035.64     47.47 o 
 -14   2   5       69.71       73.77     20.71 o 
 -12   2   5     2150.55     2223.50     52.25 o 
 -10   2   5       79.08       51.73     16.11 o 
  -8   2   5      202.11      280.96     17.94 o 
  -6   2   5     2888.14     2899.66     42.30 o 
  -4   2   5     3027.37     3240.25     42.36 o 
  -2   2   5    17245.80    15745.92     89.16 o 
   0   2   5      593.99      463.32     13.75 o 
   2   2   5     4764.55     6135.89     61.84 o 
   4   2   5     7653.87     8527.27     80.20 o 
   6   2   5     1239.83     1470.73     40.03 o 
   8   2   5      874.67      979.81     37.57 o 
  10   2   5      149.76      172.64     22.37 o 
  12   2   5       15.07        8.69     21.92 o 
  14   2   5      705.78      766.74     45.59 o 
  16   2   5        0.41       40.86     28.09 o 
  18   2   5      345.99      377.99     42.21 o 
  20   2   5      106.78      141.04     37.74 o 
 -25   3   5        1.03       23.53     23.53 o 
 -23   3   5       68.77       55.62     27.81 o 
 -21   3   5       56.28      116.46     29.15 o 
 -19   3   5      408.49      438.00     38.59 o 
 -17   3   5      919.99      865.74     46.98 o 
 -15   3   5       61.62       53.98     24.56 o 
 -13   3   5     1437.79     1428.21     46.60 o 
 -11   3   5      501.53      545.88     30.37 o 
  -9   3   5     1295.60     1526.35     40.58 o 
  -7   3   5     2436.95     2885.77     47.75 o 
  -5   3   5     5349.68     4653.05     56.36 o 
  -3   3   5    18149.45    17296.71    103.90 o 
  -1   3   5    16273.47    14838.96     97.35 o 
   1   3   5       81.11      107.67     17.14 o 
   3   3   5    17745.71    17298.51    112.95 o 
   5   3   5     1147.60     1310.63     40.94 o 
   7   3   5      722.51      913.20     37.20 o 
   9   3   5      158.38      178.96     23.69 o 
  11   3   5       24.73       24.30      7.82 o 
  13   3   5      152.03      201.05     29.48 o 
  15   3   5      390.84      349.48     41.96 o 
  17   3   5        2.16       32.81     33.76 o 
  19   3   5      757.01      734.50     53.76 o 
  21   3   5        5.61       57.83     30.91 o 
 -24   4   5        0.68       19.02     20.29 o 
 -22   4   5       44.35       41.77     25.46 o 
 -20   4   5        9.29       50.68     26.50 o 
 -18   4   5      939.26      794.05     48.33 o 
 -16   4   5      164.94      289.11     34.62 o 
 -14   4   5     3640.92     4042.26     80.97 o 
 -12   4   5      713.69      696.73     37.71 o 
 -10   4   5      294.81      279.58     26.53 o 
  -8   4   5        7.72        3.61     15.52 o 
  -6   4   5      210.40      178.84     17.03 o 
  -4   4   5      686.87      668.82     27.39 o 
  -2   4   5     4853.37     4987.00     62.84 o 
   0   4   5     1142.99     1070.80     46.41 o 
   2   4   5    10735.94    10292.62     92.60 o 
   4   4   5      111.38      131.66     19.02 o 
   6   4   5      706.26      761.15     35.60 o 
   8   4   5      476.66      348.58     31.94 o 
  10   4   5     1118.57     1049.56     48.33 o 
  12   4   5      490.51      505.12     43.79 o 
  14   4   5     2802.70     2856.55     82.78 o 
  16   4   5      149.08      177.26     37.98 o 
  18   4   5      448.95      411.45     43.05 o 
  20   4   5       38.57       34.79     34.79 o 
 -23   5   5        0.76       35.82     21.46 o 
 -21   5   5       20.73        7.81     27.65 o 
 -19   5   5      150.44      180.74     32.67 o 
 -17   5   5      152.34      134.17     34.57 o 
 -15   5   5      647.79      652.62     45.92 o 
 -13   5   5     2126.13     1903.92     64.04 o 
 -11   5   5      195.89      222.69     31.43 o 
  -9   5   5     6240.30     6187.41     87.76 o 
  -7   5   5      229.96      269.84     26.75 o 
  -5   5   5     1804.38     1729.96     48.83 o 
  -3   5   5      447.14      345.60     22.86 o 
  -1   5   5        0.11       18.86     13.87 o 
   1   5   5      564.51      675.85     30.73 o 
   3   5   5      785.64      919.12     36.75 o 
   5   5   5     3111.07     3260.45     65.37 o 
   7   5   5     3733.43     3519.18     74.03 o 
   9   5   5     4098.28     4286.39     88.55 o 
  11   5   5     1745.11     1872.03     69.61 o 
  13   5   5      598.54      480.46     51.98 o 
  15   5   5        5.31        3.57     32.36 o 
  17   5   5        2.98       18.39     31.43 o 
  19   5   5        6.25       19.54     29.22 o 
 -22   6   5        1.34       13.86     24.87 o 
 -20   6   5        4.82        6.72     26.87 o 
 -18   6   5       21.99        8.71     29.50 o 
 -16   6   5       13.34       32.98     30.01 o 
 -14   6   5      884.60      913.22     52.30 o 
 -12   6   5       82.25      141.68     29.99 o 
 -10   6   5     3621.99     3741.43     82.41 o 
  -8   6   5     2332.44     1930.12     58.19 o 
  -6   6   5      332.68      378.15     42.21 o 
  -4   6   5     2327.45     2186.11     57.14 o 
  -2   6   5      106.35      133.60     21.74 o 
   0   6   5      118.68      124.61     18.18 o 
   2   6   5     2478.10     2068.65     57.65 o 
   4   6   5     3705.03     3520.81     69.81 o 
   6   6   5     6926.08     6871.90    110.25 o 
   8   6   5     1407.65     1191.52     59.04 o 
  10   6   5      609.05      676.85     47.60 o 
  12   6   5        7.52       42.80     35.12 o 
  14   6   5       48.56       29.12     36.18 o 
  16   6   5       20.74        3.83     35.30 o 
  18   6   5        1.57        7.58     31.20 o 
 -21   7   5        8.80       25.08     28.27 o 
 -19   7   5       26.70        7.34     34.16 o 
 -17   7   5        6.13       30.29     31.84 o 
 -15   7   5       59.59      108.55     34.65 o 
 -13   7   5      128.37      131.43     33.09 o 
 -11   7   5       50.25       99.19     29.55 o 
  -9   7   5     1465.11     1597.02     59.56 o 
  -7   7   5        3.87       33.86     25.51 o 
  -5   7   5      946.00      973.87     46.71 o 
  -3   7   5      124.91       44.84     27.49 o 
  -1   7   5     1437.47     1401.87     53.04 o 
   1   7   5     1692.64     1873.50     60.51 o 
   3   7   5     1864.59     2073.75     63.84 o 
   5   7   5     1252.48     1251.26     53.99 o 
   7   7   5      275.66      421.76     41.75 o 
   9   7   5       57.35       21.53     33.57 o 
  11   7   5      367.25      410.57     43.68 o 
  13   7   5       71.98       26.70     34.79 o 
  15   7   5       26.34        0.00     38.15 o 
  17   7   5       64.68       30.05     39.71 o 
 -18   8   5       21.50        6.38     36.92 o 
 -16   8   5        7.70       12.50     35.58 o 
 -14   8   5        5.12        4.01     34.57 o 
 -12   8   5       92.82      145.37     35.95 o 
 -10   8   5       33.35       40.58     30.10 o 
  -8   8   5       11.23       16.47     27.89 o 
  -6   8   5       84.30      110.63     30.84 o 
  -4   8   5        5.18       15.06     29.27 o 
  -2   8   5      143.42      133.38     30.37 o 
   0   8   5        4.92       13.53     21.23 o 
   2   8   5       14.82       45.22     28.55 o 
   4   8   5       75.77      110.82     31.87 o 
   6   8   5        5.44       11.87     29.57 o 
   8   8   5      167.34      136.81     39.72 o 
  10   8   5       27.46        8.00     36.68 o 
  12   8   5       27.53       65.17     37.80 o 
  14   8   5        3.17       36.99     36.99 o 
 -17   9   5       10.16       10.36     38.22 o 
 -15   9   5      195.42      240.50     44.09 o 
 -13   9   5      133.22      124.13     35.01 o 
 -11   9   5       85.32       35.04     34.63 o 
  -9   9   5      447.86      592.45     49.00 o 
  -7   9   5       10.61       19.35     33.02 o 
  -5   9   5      256.37      158.03     37.84 o 
  -3   9   5        0.01       16.67     27.78 o 
  -1   9   5        5.87        9.80     32.07 o 
   1   9   5       59.95       94.91     35.04 o 
   3   9   5       43.24       25.73     34.73 o 
   5   9   5        1.17       17.90     31.47 o 
   7   9   5      220.58      246.31     41.23 o 
   9   9   5       59.38       91.92     36.77 o 
  11   9   5      269.92      315.58     45.49 o 
  13   9   5      150.18      191.96     43.41 o 
 -14  10   5      431.24      401.72     47.20 o 
 -12  10   5        7.75       11.97     35.70 o 
 -10  10   5      767.18      906.30     60.61 o 
  -8  10   5       43.78       81.46     34.46 o 
  -6  10   5       95.44       33.09     31.33 o 
  -4  10   5       49.08      124.43     33.55 o 
  -2  10   5       48.62       58.80     28.52 o 
   0  10   5        0.11       15.14     25.48 o 
   2  10   5       55.83       50.62     32.72 o 
   4  10   5        2.77       24.15     33.93 o 
   6  10   5      134.55      143.16     41.63 o 
   8  10   5      377.62      341.45     47.02 o 
  10  10   5      145.52       79.61     43.75 o 
  -9  11   5      307.68      165.47     43.11 o 
  -7  11   5       67.23       41.00     34.08 o 
  -5  11   5      284.41      300.22     42.41 o 
  -3  11   5        8.27       85.90     29.21 o 
  -1  11   5       77.10       23.74     31.58 o 
   1  11   5       16.50       51.13     32.41 o 
   3  11   5      357.74      371.95     44.16 o 
   5  11   5      120.79      144.78     39.37 o 
 -26   0   6       24.49       45.15     30.21 o 
 -24   0   6       94.03       98.08     35.31 o 
 -22   0   6       61.57       97.32     33.88 o 
 -20   0   6       90.38       94.39     28.32 o 
 -18   0   6      307.40      276.95     35.43 o 
 -16   0   6      420.70      415.50     33.29 o 
 -14   0   6     1590.97     1475.55     45.80 o 
 -12   0   6     7270.48     6716.49     78.29 o 
 -10   0   6     8296.24     8131.96     78.18 o 
  -8   0   6      766.12      848.33     28.02 o 
  -6   0   6    40163.09    38171.26    657.28 o 
  -4   0   6     4609.36     5674.24     56.43 o 
  -2   0   6     9748.70     9839.59     74.42 o 
   0   0   6     1260.37     1296.61     43.06 o 
   2   0   6      177.27      214.12     15.58 o 
   4   0   6       29.96        4.07     10.77 o 
   6   0   6      255.45      288.73     27.81 o 
   8   0   6    14904.47    15597.13    114.92 o 
  10   0   6      222.40      186.38     25.23 o 
  12   0   6     7984.19     8547.93    101.80 o 
  14   0   6      171.72      131.25     31.48 o 
  16   0   6       37.12       33.03     31.22 o 
  18   0   6      244.88      178.12     36.69 o 
  20   0   6       28.68        0.00     31.69 o 
 -25   1   6       47.12       11.34     28.28 o 
 -23   1   6        0.40       29.96     28.88 o 
 -21   1   6      176.68      159.51     34.98 o 
 -19   1   6      131.62      143.90     30.02 o 
 -17   1   6       30.19       64.42     24.56 o 
 -15   1   6      430.34      370.85     32.40 o 
 -13   1   6     1445.77     1397.92     42.92 o 
 -11   1   6     5207.34     5343.85     66.81 o 
  -9   1   6     2589.07     2148.69     40.58 o 
  -7   1   6    10087.92    10558.73     80.78 o 
  -5   1   6     1053.78     1108.92     28.40 o 
  -3   1   6      136.21      122.57     14.76 o 
  -1   1   6     5048.55     5344.92     57.11 o 
   1   1   6     8320.69    10058.35     79.65 o 
   3   1   6     3391.48     3314.82     48.07 o 
   5   1   6     4067.39     4342.81     55.78 o 
   7   1   6     8220.40     8648.16     84.25 o 
   9   1   6     2525.78     2914.41     55.82 o 
  11   1   6      211.45      202.91     28.28 o 
  13   1   6      700.19      829.71     42.10 o 
  15   1   6        3.22       11.27     27.99 o 
  17   1   6      138.38      124.21     33.72 o 
  19   1   6      123.07       33.61     34.78 o 
  21   1   6        2.86       11.05     25.30 o 
 -24   2   6        0.29       18.58     26.18 o 
 -22   2   6       39.03       79.13     30.89 o 
 -20   2   6       38.08       12.31     33.22 o 
 -18   2   6      101.85      109.04     29.98 o 
 -16   2   6        5.24        5.02     23.21 o 
 -14   2   6       57.73       76.63     21.18 o 
 -12   2   6     1288.46     1474.62     42.41 o 
 -10   2   6      232.80      170.22     17.48 o 
  -8   2   6     6298.91     5606.69     63.53 o 
  -6   2   6      511.94      457.04     24.39 o 
  -4   2   6      540.80      454.35     20.41 o 
  -2   2   6     2194.76     2392.38     39.37 o 
   0   2   6      916.89     1040.12    116.39 o 
   2   2   6      345.92      410.40     23.68 o 
   4   2   6     1810.00     2166.37     44.07 o 
   6   2   6      849.46      810.08     34.44 o 
   8   2   6      881.74     1050.18     39.65 o 
  10   2   6       20.64       15.99     23.89 o 
  12   2   6      556.99      444.98     37.69 o 
  14   2   6       19.78       14.27     25.57 o 
  16   2   6      192.47      239.91     35.76 o 
  18   2   6       21.83       37.13     32.75 o 
  20   2   6      154.91      160.66     37.19 o 
 -25   3   6        0.00        4.25     21.50 o 
 -23   3   6       26.91       24.38     28.31 o 
 -21   3   6       16.25       34.29     28.69 o 
 -19   3   6      477.71      526.22     42.23 o 
 -17   3   6      175.58      149.38     32.62 o 
 -15   3   6        4.50       17.84     21.44 o 
 -13   3   6       63.90       54.64     20.55 o 
 -11   3   6       32.87       24.24     16.72 o 
  -9   3   6      787.91      785.58     32.64 o 
  -7   3   6      493.15      543.71     25.42 o 
  -5   3   6     1249.25     1390.46     36.08 o 
  -3   3   6        7.01       14.21     14.21 o 
  -1   3   6      825.87      620.30     25.27 o 
   1   3   6      229.81      274.94     18.61 o 
   3   3   6     4986.66     4112.57     70.17 o 
   5   3   6      920.33     1013.96     37.40 o 
   7   3   6      197.10      248.90     25.91 o 
   9   3   6       54.80      101.96     24.62 o 
  11   3   6      151.44      175.58     27.87 o 
  13   3   6        0.01       20.60     25.81 o 
  15   3   6     1172.43     1357.57     58.29 o 
  17   3   6        2.18        1.65     34.90 o 
  19   3   6      300.67      158.32     40.57 o 
 -24   4   6        1.06        1.48     22.54 o 
 -22   4   6       11.60        0.00     27.46 o 
 -20   4   6       33.98       44.59     28.80 o 
 -18   4   6      417.83      411.88     39.23 o 
 -16   4   6        1.98        1.84      0.52 o 
 -14   4   6      581.23      531.16     40.46 o 
 -12   4   6     2385.16     2491.16     63.45 o 
 -10   4   6     1275.12     1232.46     42.94 o 
  -8   4   6     1750.80     1565.29     44.98 o 
  -6   4   6     2580.14     2395.59     47.75 o 
  -4   4   6     1471.38     1590.15     42.37 o 
  -2   4   6      260.25      317.19     22.80 o 
   0   4   6     4970.12     5942.46    416.21 o 
   2   4   6     1756.41     1465.27     41.56 o 
   4   4   6      601.40      606.65     32.20 o 
   6   4   6      409.71      384.28     28.91 o 
   8   4   6      994.21      977.64     45.55 o 
  10   4   6      468.40      463.08     37.73 o 
  12   4   6       25.91       27.80     32.79 o 
  14   4   6     1458.47     1523.49     66.07 o 
  16   4   6       99.13       53.13     37.73 o 
  18   4   6      134.65       94.26     35.67 o 
  20   4   6       25.38       32.36     30.61 o 
 -23   5   6        1.11        1.56     22.96 o 
 -21   5   6        1.03       26.95     26.95 o 
 -19   5   6        8.55        1.76     26.93 o 
 -17   5   6      208.10      211.03     36.03 o 
 -15   5   6      103.21      150.14     32.24 o 
 -13   5   6     1588.88     1428.52     55.44 o 
 -11   5   6      423.73      430.68     32.88 o 
  -9   5   6      515.60      562.89     35.26 o 
  -7   5   6     4422.70     4574.86     73.85 o 
  -5   5   6      940.52      717.00     34.82 o 
  -3   5   6      540.90      605.80     32.93 o 
  -1   5   6     2943.81     2806.45     58.33 o 
   1   5   6     2484.67     2771.65     57.16 o 
   3   5   6      501.38      552.87     31.89 o 
   5   5   6      166.30      229.19     28.59 o 
   7   5   6      269.86      315.38     37.82 o 
   9   5   6     5788.97     6293.98    108.88 o 
  11   5   6     1615.56     1575.06     65.45 o 
  13   5   6     1731.50     1792.15     69.60 o 
  15   5   6       11.55       34.70     36.12 o 
  17   5   6        0.63       16.27     33.81 o 
  19   5   6       35.65       15.44     31.65 o 
 -22   6   6        1.95        3.32     26.10 o 
 -20   6   6       69.71       56.77     29.66 o 
 -18   6   6       65.40      105.24     33.03 o 
 -16   6   6      108.48      104.67     35.04 o 
 -14   6   6      146.86      149.87     32.78 o 
 -12   6   6      381.73      425.24     40.55 o 
 -10   6   6       76.36       48.16     29.53 o 
  -8   6   6     1377.53     1276.72     48.82 o 
  -6   6   6       13.27       13.24     29.08 o 
  -4   6   6      102.09      144.79     25.13 o 
  -2   6   6     1725.53     1634.86     51.58 o 
   0   6   6       28.19       61.44     32.14 o 
   2   6   6     1055.39      937.47     44.55 o 
   4   6   6     7323.01     7329.03    101.90 o 
   6   6   6      623.71      720.07     52.16 o 
   8   6   6     1621.28     1764.14     68.91 o 
  10   6   6      314.95      335.06     43.68 o 
  12   6   6      110.26      112.58     43.82 o 
  14   6   6        0.12       38.46     38.46 o 
  16   6   6      259.76      267.12     40.50 o 
  18   6   6       85.40      103.36     31.73 o 
 -21   7   6      135.06       95.92     31.33 o 
 -19   7   6       27.62       31.21     34.30 o 
 -17   7   6       54.54       37.23     37.68 o 
 -15   7   6       19.59        0.00     34.25 o 
 -13   7   6        2.19       21.85     30.68 o 
 -11   7   6        1.02       33.55     25.73 o 
  -9   7   6        0.95        6.30     25.46 o 
  -7   7   6      427.00      428.01     38.32 o 
  -5   7   6      779.97      767.00     44.42 o 
  -3   7   6     5065.76     4691.61     85.35 o 
  -1   7   6     4536.52     4237.57     81.73 o 
   1   7   6     4781.31     5177.30     96.91 o 
   3   7   6     1837.31     2038.83     65.51 o 
   5   7   6        1.58       22.71     31.15 o 
   7   7   6       45.98       76.07     49.66 o 
   9   7   6      113.21      120.47     36.65 o 
  11   7   6      359.68      289.35     46.25 o 
  13   7   6       10.65       46.60     33.45 o 
  15   7   6        6.02       21.05     36.24 o 
 -18   8   6        2.21       29.95     36.89 o 
 -16   8   6      120.45       93.09     42.63 o 
 -14   8   6      156.44      269.48     37.83 o 
 -12   8   6       68.28       91.59     33.76 o 
 -10   8   6        5.18       30.11     30.11 o 
  -8   8   6      713.23      643.06     46.97 o 
  -6   8   6     1328.85     1255.81     58.38 o 
  -4   8   6     2235.53     2057.38     67.97 o 
  -2   8   6      878.06      879.01     50.95 o 
   0   8   6     1013.51     1164.44     39.78 o 
   2   8   6     1326.67     1720.11     65.96 o 
   4   8   6        3.06       26.06     31.31 o 
   6   8   6      890.06      961.10     53.13 o 
   8   8   6       27.68       38.12     38.12 o 
  10   8   6        5.73       35.06     37.73 o 
  12   8   6       28.09       12.94     38.81 o 
  14   8   6       22.24       17.13     34.84 o 
 -17   9   6       82.66       65.31     38.35 o 
 -15   9   6      313.95      326.35     47.46 o 
 -13   9   6      118.07      134.99     35.00 o 
 -11   9   6        0.52        1.91     33.70 o 
  -9   9   6       81.46       39.10     36.77 o 
  -7   9   6       64.40       32.03     36.62 o 
  -5   9   6      248.70      368.16     41.54 o 
  -3   9   6      360.23      496.07     43.52 o 
  -1   9   6      207.25      275.65     35.24 o 
   1   9   6      302.78      302.59     38.53 o 
   3   9   6       32.38       40.01     33.34 o 
   5   9   6       40.26        5.49     34.18 o 
   7   9   6      241.22      331.66     45.48 o 
   9   9   6        0.04       39.38     39.38 o 
  11   9   6       29.64       45.34     45.34 o 
 -12  10   6        0.77       13.98     34.77 o 
 -10  10   6      103.60      148.68     41.07 o 
  -8  10   6       65.69       41.72     38.81 o 
  -6  10   6       35.12        7.36     31.76 o 
  -4  10   6       74.67        3.67     36.79 o 
  -2  10   6        0.10        8.99     30.04 o 
   0  10   6      179.08      232.51     40.51 o 
   2  10   6       28.43       10.97     32.72 o 
   4  10   6      149.23      223.62     33.86 o 
   6  10   6      125.09      164.80     37.42 o 
   8  10   6       86.49       92.41     38.27 o 
  -7  11   6       68.09       50.06     33.89 o 
  -5  11   6      106.71       93.43     36.85 o 
  -3  11   6      109.28      107.30     34.11 o 
  -1  11   6        0.12       21.67     29.85 o 
   1  11   6        0.20        1.86     30.08 o 
   3  11   6      159.59      160.81     36.29 o 
 -25   1   7        0.32       16.91     28.46 o 
 -23   1   7       10.72       13.78     31.83 o 
 -21   1   7        3.40       36.23     30.19 o 
 -19   1   7        1.05        4.59     25.63 o 
 -17   1   7       64.08       33.01     26.33 o 
 -15   1   7      853.45      805.24     38.68 o 
 -13   1   7      176.86      205.03     24.67 o 
 -11   1   7      539.54      543.04     26.35 o 
  -9   1   7     1711.27     2040.61     40.79 o 
  -7   1   7     1063.42     1394.41     35.19 o 
  -5   1   7       36.72       74.60     12.72 o 
  -3   1   7     2757.62     2602.79     42.04 o 
  -1   1   7     5574.88     5857.84     62.85 o 
   1   1   7      804.69     1010.60     31.60 o 
   3   1   7     5377.32     5607.17     65.67 o 
   5   1   7       94.12       52.75     17.98 o 
   7   1   7     6576.36     7461.13     82.41 o 
   9   1   7       17.66       33.96     22.32 o 
  11   1   7        0.80        1.72      0.45 o 
  13   1   7      441.38      576.23     39.19 o 
  15   1   7      311.44      361.00     40.83 o 
  17   1   7        0.15       33.13     33.83 o 
  19   1   7       13.10       30.60     30.60 o 
 -26   2   7        1.42       23.63     24.96 o 
 -24   2   7        1.19       20.83     26.98 o 
 -22   2   7       47.56       79.77     33.45 o 
 -20   2   7       61.26       40.54     31.40 o 
 -18   2   7      158.20      141.83     31.39 o 
 -16   2   7       29.43        5.20     23.27 o 
 -14   2   7        6.52       19.39     19.39 o 
 -12   2   7      164.90      126.73     20.46 o 
 -10   2   7     1438.75     1232.28     37.38 o 
  -8   2   7     1041.18      864.20     31.07 o 
  -6   2   7      266.88      275.06     19.23 o 
  -4   2   7    12435.86    13309.69     93.76 o 
  -2   2   7    27402.83    23077.36    121.89 o 
   0   2   7       94.28       51.01      9.85 o 
   2   2   7    25214.46    26369.71    135.83 o 
   4   2   7       65.54       43.84     15.78 o 
   6   2   7       80.71       67.59     21.26 o 
   8   2   7       91.67       78.43     24.70 o 
  10   2   7     2080.49     2348.90     62.97 o 
  12   2   7      527.49      419.60     37.76 o 
  14   2   7       66.08       59.21     31.17 o 
  16   2   7        1.07       17.34     30.44 o 
  18   2   7      141.29      133.41     38.62 o 
  20   2   7        1.02       34.87     30.76 o 
 -25   3   7        5.34       52.88     23.38 o 
 -23   3   7        0.74       53.92     27.86 o 
 -21   3   7       15.05       14.51     30.68 o 
 -19   3   7        7.32       15.51     27.99 o 
 -17   3   7      574.57      694.18     46.88 o 
 -15   3   7       88.88      118.21     24.84 o 
 -13   3   7     1402.55     1213.07     45.81 o 
 -11   3   7        0.42        3.98     17.80 o 
  -9   3   7      405.85      392.23     23.83 o 
  -7   3   7      344.76      278.92     21.36 o 
  -5   3   7     3058.98     2552.23     44.99 o 
  -3   3   7     2001.55     2160.23     42.51 o 
  -1   3   7      786.03      683.95     26.43 o 
   1   3   7     1699.17     1698.01     40.24 o 
   3   3   7     4186.79     4019.54     61.09 o 
   5   3   7      752.80      710.52     35.91 o 
   7   3   7     3394.91     3186.14     68.48 o 
   9   3   7       31.78       90.05     25.91 o 
  11   3   7      103.05       84.07     31.89 o 
  13   3   7       31.79       47.04     29.53 o 
  15   3   7       54.70       59.57     35.16 o 
  17   3   7        9.20       11.61     32.89 o 
  19   3   7       37.24       14.64     31.43 o 
 -24   4   7       15.82       22.64     27.45 o 
 -22   4   7        0.03       29.19     27.83 o 
 -20   4   7        8.52        0.00     29.48 o 
 -18   4   7       66.30      116.70     29.70 o 
 -16   4   7       26.95       18.58     29.76 o 
 -14   4   7      842.98      902.34     47.09 o 
 -12   4   7      184.30      201.61     29.27 o 
 -10   4   7      130.44      182.76     25.53 o 
  -8   4   7       23.90        1.06     18.06 o 
  -6   4   7     2473.02     1957.05     48.37 o 
  -4   4   7        2.13       31.05     31.05 o 
  -2   4   7        0.66       10.30     12.77 o 
   0   4   7      308.09      235.29     33.07 o 
   2   4   7       10.66        2.87     17.03 o 
   4   4   7     3112.92     3237.02     60.45 o 
   6   4   7      503.06      483.62     35.50 o 
   8   4   7     1778.06     1947.19     62.50 o 
  10   4   7      326.18      358.83     39.55 o 
  12   4   7      188.74      151.34     35.81 o 
  14   4   7      489.95      467.13     43.36 o 
  16   4   7        4.85        8.65     32.56 o 
  18   4   7       31.37       15.06     33.03 o 
 -23   5   7        1.39        6.43     25.43 o 
 -21   5   7        2.45       65.49     26.73 o 
 -19   5   7        0.02       32.46     32.46 o 
 -17   5   7      115.19       50.18     34.14 o 
 -15   5   7      108.29      116.59     32.22 o 
 -13   5   7       24.08       45.97     27.36 o 
 -11   5   7        2.59       25.29     23.93 o 
  -9   5   7     1068.96      836.80     41.79 o 
  -7   5   7      694.22      696.57     35.08 o 
  -5   5   7     1980.68     1744.51     48.93 o 
  -3   5   7      355.22      415.67     25.40 o 
  -1   5   7      913.54      841.08     36.39 o 
   1   5   7      197.53      171.71     25.15 o 
   3   5   7       10.54       18.86     19.88 o 
   5   5   7       44.88       36.58     23.89 o 
   7   5   7       51.61       29.90     27.06 o 
   9   5   7      392.07      417.88     47.42 o 
  11   5   7       70.98       16.01     38.99 o 
  13   5   7        7.75       11.02     36.74 o 
  15   5   7        1.02        9.24     32.40 o 
  17   5   7       54.24       12.41     36.38 o 
 -22   6   7        0.85        1.77     26.78 o 
 -20   6   7        4.60       36.15     32.25 o 
 -18   6   7      124.70      132.95     36.92 o 
 -16   6   7       31.07       22.94     33.23 o 
 -14   6   7      125.95      192.60     33.87 o 
 -12   6   7      139.15      116.47     34.17 o 
 -10   6   7      355.42      350.45     35.09 o 
  -8   6   7      635.32      527.22     35.40 o 
  -6   6   7       22.87       53.77     24.16 o 
  -4   6   7     3406.99     3448.61     67.89 o 
  -2   6   7       67.41       42.45     22.91 o 
   0   6   7      585.61      532.60     24.45 o 
   2   6   7       31.86       88.48     22.80 o 
   4   6   7     1832.40     1915.21     59.80 o 
   6   6   7      600.19      619.66     49.22 o 
   8   6   7      692.04      604.88     50.86 o 
  10   6   7       95.31      119.32     36.87 o 
  12   6   7       57.45       34.40     39.76 o 
  14   6   7       65.57       24.22     36.55 o 
  16   6   7      138.78      146.18     39.24 o 
 -21   7   7       26.50       53.19     32.92 o 
 -19   7   7      102.29       57.98     38.86 o 
 -17   7   7        2.39       77.62     35.75 o 
 -15   7   7       40.70      105.48     33.46 o 
 -13   7   7       49.28       47.99     31.45 o 
 -11   7   7       62.43       20.49     30.38 o 
  -9   7   7        2.84       31.59     31.59 o 
  -7   7   7      183.90      152.45     33.97 o 
  -5   7   7      570.42      778.62     45.76 o 
  -3   7   7      277.78      240.44     36.64 o 
  -1   7   7     1116.97     1052.19     50.12 o 
   1   7   7       33.40       42.74     32.99 o 
   3   7   7      761.39      808.05     49.33 o 
   5   7   7      542.50      481.94     40.29 o 
   7   7   7        3.69       39.95     39.95 o 
   9   7   7      132.81      125.81     37.72 o 
  11   7   7      330.16      343.64     46.95 o 
  13   7   7       21.63       28.20     37.01 o 
  15   7   7        3.98       25.27     34.28 o 
 -18   8   7        0.09        6.57     37.83 o 
 -16   8   7      147.73      192.36     41.23 o 
 -14   8   7       97.35       69.63     38.73 o 
 -12   8   7        0.29       36.65     34.85 o 
 -10   8   7        4.32       39.87     31.63 o 
  -8   8   7      369.55      301.68     45.35 o 
  -6   8   7      136.97      149.15     36.53 o 
  -4   8   7     1600.98     1876.29     68.56 o 
  -2   8   7      959.11     1198.21     56.31 o 
   0   8   7       33.46       29.29     26.96 o 
   2   8   7     1350.38     1427.20     62.10 o 
   4   8   7      467.10      384.21     46.59 o 
   6   8   7       14.50       27.06     37.71 o 
   8   8   7       52.30       66.68     43.71 o 
  10   8   7       62.34       82.52     43.57 o 
  12   8   7       16.60        2.12     38.03 o 
 -17   9   7       10.57       38.78     38.78 o 
 -15   9   7      157.18      253.77     42.10 o 
 -13   9   7       97.61      117.32     39.46 o 
 -11   9   7      587.83      633.24     56.70 o 
  -9   9   7      832.28      853.23     54.62 o 
  -7   9   7      642.53      571.79     49.87 o 
  -5   9   7       10.30       29.72     33.61 o 
  -3   9   7        0.62       30.73     32.56 o 
  -1   9   7      602.24      627.16     48.41 o 
   1   9   7      749.47      953.69     52.09 o 
   3   9   7        9.62       37.17     33.39 o 
   5   9   7       78.03       25.77     38.76 o 
   7   9   7      587.69      560.57     51.05 o 
   9   9   7       75.26       53.37     37.18 o 
  11   9   7      220.77      179.91     45.55 o 
 -12  10   7      343.66      296.50     44.52 o 
 -10  10   7      411.13      487.43     48.41 o 
  -8  10   7       12.25       36.21     34.29 o 
  -6  10   7       40.09       22.15     33.40 o 
  -4  10   7      236.19      223.37     41.12 o 
  -2  10   7       20.43       21.59     32.67 o 
   0  10   7       48.77       65.83     22.29 o 
   2  10   7       12.88       16.43     32.13 o 
   4  10   7       26.71       35.33     30.94 o 
   6  10   7        1.34       26.75     30.91 o 
   8  10   7      100.70      125.16     36.67 o 
  -7  11   7       93.51       79.12     34.32 o 
  -5  11   7      267.27      276.38     39.65 o 
  -3  11   7        1.91       30.69     31.20 o 
  -1  11   7       93.60       75.33     33.11 o 
   1  11   7        0.00       19.78     31.23 o 
 -26   0   8        0.09       47.29     30.77 o 
 -24   0   8      198.88      193.19     40.94 o 
 -22   0   8       29.03       16.63     34.97 o 
 -20   0   8       19.85       21.83     28.82 o 
 -18   0   8      785.13      884.82     47.72 o 
 -16   0   8      326.15      436.78     40.92 o 
 -14   0   8     1365.71     1444.91     45.19 o 
 -12   0   8     1248.31     1064.12     38.16 o 
 -10   0   8      485.24      420.41     24.81 o 
  -8   0   8    14825.43    13489.16    124.48 o 
  -6   0   8      101.22      148.59     16.45 o 
  -4   0   8     1775.55     2209.80     40.92 o 
  -2   0   8    12808.98    13944.34     99.38 o 
   0   0   8       45.60       77.82     27.55 o 
   2   0   8     4658.45     4456.78     61.12 o 
   4   0   8     4746.94     4933.33     66.45 o 
   6   0   8       14.27       25.21     18.41 o 
   8   0   8     1106.11     1114.31     42.88 o 
  10   0   8        0.42       19.67     22.34 o 
  12   0   8      306.06      214.30     32.28 o 
  14   0   8      708.09      921.57     51.29 o 
  16   0   8       40.77        6.30     42.52 o 
  18   0   8      253.50      302.56     41.01 o 
  20   0   8       77.76        9.62     31.45 o 
 -25   1   8       14.88       14.03     31.60 o 
 -23   1   8      325.05      308.54     42.38 o 
 -21   1   8       19.19       50.19     29.59 o 
 -19   1   8      375.48      415.10     38.88 o 
 -17   1   8        1.00       19.90     26.13 o 
 -15   1   8       54.87       21.38     21.77 o 
 -13   1   8      176.34      156.03     21.87 o 
 -11   1   8       21.41       10.62     15.43 o 
  -9   1   8     1093.55     1318.92     37.35 o 
  -7   1   8    14292.22    14475.33    104.58 o 
  -5   1   8     1055.94     1034.20     32.32 o 
  -3   1   8    21888.95    21087.23    122.88 o 
  -1   1   8     7736.43     7731.73     77.08 o 
   1   1   8       92.60      108.27     16.64 o 
   3   1   8      659.00      577.41     28.02 o 
   5   1   8     1086.69     1320.75     40.44 o 
   7   1   8      122.34      177.91     25.09 o 
   9   1   8       66.84       88.63     22.49 o 
  11   1   8       23.39       62.52     25.51 o 
  13   1   8      414.86      546.77     41.41 o 
  15   1   8      347.20      316.61     39.46 o 
  17   1   8      168.72      151.41     35.07 o 
  19   1   8       91.14       97.60     32.68 o 
 -26   2   8        6.54        3.07     26.94 o 
 -24   2   8      123.70      125.17     33.35 o 
 -22   2   8       44.80       82.13     33.91 o 
 -20   2   8      332.05      294.83     38.87 o 
 -18   2   8      167.99      113.41     29.80 o 
 -16   2   8      248.50      235.01     27.65 o 
 -14   2   8       17.97       44.05     23.15 o 
 -12   2   8       25.10       35.88     17.53 o 
 -10   2   8      312.31      296.97     23.05 o 
  -8   2   8     2955.97     2919.44     50.67 o 
  -6   2   8     7848.95     7420.50     76.55 o 
  -4   2   8      122.85      185.45     17.51 o 
  -2   2   8     3584.42     3811.93     55.78 o 
   0   2   8      274.29      255.44     14.56 o 
   2   2   8      513.37      577.08     34.39 o 
   4   2   8      154.88       68.87     19.12 o 
   6   2   8      216.24      271.46     25.58 o 
   8   2   8      621.09      712.97     37.76 o 
  10   2   8     1908.62     1883.59     58.71 o 
  12   2   8        1.38        0.00     27.57 o 
  14   2   8      398.16      336.70     39.04 o 
  16   2   8        9.11       63.20     29.79 o 
  18   2   8       28.29        3.23     32.98 o 
 -25   3   8        5.01        9.28     24.56 o 
 -23   3   8        0.17       28.41     28.41 o 
 -21   3   8       84.19       91.36     33.07 o 
 -19   3   8      138.50      169.00     36.14 o 
 -17   3   8        4.26       71.56     28.58 o 
 -15   3   8      379.53      294.99     31.79 o 
 -13   3   8      968.62      884.83     43.21 o 
 -11   3   8     1506.19     1346.79     45.50 o 
  -9   3   8      201.78      150.44     20.24 o 
  -7   3   8     1528.74     1624.34     42.00 o 
  -5   3   8        0.76        7.38     14.76 o 
  -3   3   8    17360.01    17330.85    120.07 o 
  -1   3   8       73.87      152.47     18.18 o 
   1   3   8      278.25      300.06     28.42 o 
   3   3   8     2499.49     3153.80     57.72 o 
   5   3   8     4365.78     4592.93     76.02 o 
   7   3   8      367.14      409.68     33.13 o 
   9   3   8     1154.44     1163.92     50.59 o 
  11   3   8      760.28      725.46     47.31 o 
  13   3   8      114.73      118.90     31.96 o 
  15   3   8       86.93       32.64     32.64 o 
  17   3   8        8.37       13.22     30.62 o 
  19   3   8        4.33       30.33     30.33 o 
 -24   4   8        6.25        4.75     24.40 o 
 -22   4   8      241.47      250.03     37.54 o 
 -20   4   8       19.18        1.81     32.92 o 
 -18   4   8       80.73       80.93     32.37 o 
 -16   4   8       86.11      136.74     28.80 o 
 -14   4   8      531.53      475.46     38.72 o 
 -12   4   8     1111.73     1247.07     48.60 o 
 -10   4   8     1828.59     1807.31     51.07 o 
  -8   4   8    10404.06    11089.02    110.49 o 
  -6   4   8      280.12      303.01     27.98 o 
  -4   4   8     1503.09     1596.67     45.85 o 
  -2   4   8      478.25      334.19     24.06 o 
   0   4   8     2617.90     3151.51    197.65 o 
   2   4   8     1798.88     2278.90     55.07 o 
   4   4   8      517.36      547.46     39.66 o 
   6   4   8       27.49       45.29     23.24 o 
   8   4   8     1737.67     1908.44     63.17 o 
  10   4   8      192.97      170.61     37.13 o 
  12   4   8      975.68      862.55     50.90 o 
  14   4   8        0.40       20.28     32.44 o 
  16   4   8       37.82       33.28     33.28 o 
  18   4   8        3.68        8.12     28.12 o 
 -23   5   8       60.62       65.65     32.91 o 
 -21   5   8      181.91      132.92     35.81 o 
 -19   5   8      503.40      472.74     50.99 o 
 -17   5   8      184.50      245.11     38.31 o 
 -15   5   8       63.64       76.96     31.86 o 
 -13   5   8     2132.38     2389.66     70.09 o 
 -11   5   8       49.06       39.89     24.72 o 
  -9   5   8     5378.14     5393.10     89.07 o 
  -7   5   8      572.35      506.66     35.67 o 
  -5   5   8       10.74       21.78     21.78 o 
  -3   5   8     3012.86     3079.00     64.63 o 
  -1   5   8     3267.60     3244.69     62.32 o 
   1   5   8      134.54      234.35     25.83 o 
   3   5   8      592.27      588.54     35.75 o 
   5   5   8       15.91       54.84     21.85 o 
   7   5   8      283.83      262.51     34.38 o 
   9   5   8      734.88      647.02     50.51 o 
  11   5   8      160.64      146.27     35.07 o 
  13   5   8      417.04      433.48     47.72 o 
  15   5   8       73.57       58.57     37.05 o 
  17   5   8       18.71       13.81     31.15 o 
 -22   6   8        0.00        5.64     31.08 o 
 -20   6   8       28.67       23.10     38.29 o 
 -18   6   8       32.73       18.50     35.63 o 
 -16   6   8      135.47      164.08     36.16 o 
 -14   6   8      745.92      859.25     52.54 o 
 -12   6   8        1.58       14.68     27.50 o 
 -10   6   8      382.32      443.72     37.95 o 
  -8   6   8     4797.67     4244.76     87.83 o 
  -6   6   8       25.88       45.67     27.53 o 
  -4   6   8     2850.74     2810.82     68.33 o 
  -2   6   8        5.78       17.27     23.18 o 
   0   6   8       70.44       60.08     17.25 o 
   2   6   8      733.10      638.60     38.87 o 
   4   6   8      715.07      797.23     45.54 o 
   6   6   8      743.94      772.57     48.43 o 
   8   6   8      559.97      595.52     45.91 o 
  10   6   8       19.41       37.34     37.34 o 
  12   6   8       75.25       98.42     39.42 o 
  14   6   8      105.61       16.47     41.79 o 
  16   6   8       27.88       17.19     34.03 o 
 -21   7   8       19.77       36.19     40.04 o 
 -19   7   8      197.52      328.59     43.92 o 
 -17   7   8       31.00       23.35     37.87 o 
 -15   7   8      352.46      473.35     46.94 o 
 -13   7   8        1.56       31.45     31.45 o 
 -11   7   8      109.69      102.95     34.78 o 
  -9   7   8     1694.26     2217.15     70.48 o 
  -7   7   8       66.43       50.36     30.26 o 
  -5   7   8     1324.19     1327.54     55.07 o 
  -3   7   8     6481.05     5612.18    103.55 o 
  -1   7   8     1493.53     1565.22     58.97 o 
   1   7   8     4383.37     4839.37     92.85 o 
   3   7   8     1859.27     1923.87     66.52 o 
   5   7   8        0.56       43.92     31.34 o 
   7   7   8       44.13       39.22     39.22 o 
   9   7   8       41.52       57.23     38.09 o 
  11   7   8      507.57      586.60     56.20 o 
  13   7   8      115.04       79.90     41.67 o 
 -18   8   8       21.08       24.06     37.42 o 
 -16   8   8      184.28      137.72     45.04 o 
 -14   8   8      877.52     1167.03     64.05 o 
 -12   8   8      407.14      349.81     44.60 o 
 -10   8   8      862.86     1079.09     60.62 o 
  -8   8   8      283.19      401.95     44.76 o 
  -6   8   8     1344.61     1362.72     62.93 o 
  -4   8   8      105.61      111.21     29.80 o 
  -2   8   8      548.09      593.84     44.35 o 
   0   8   8      393.29      291.49     29.06 o 
   2   8   8     2441.02     2569.71     80.52 o 
   4   8   8      161.39      160.09     40.51 o 
   6   8   8     3039.98     3075.81     93.16 o 
   8   8   8      818.02      939.42     63.43 o 
  10   8   8      170.31      168.55     44.36 o 
  12   8   8       25.09       48.96     37.97 o 
 -15   9   8      587.31      572.55     56.23 o 
 -13   9   8       92.36       72.25     36.85 o 
 -11   9   8       96.05       75.43     38.66 o 
  -9   9   8       13.99        1.88     38.08 o 
  -7   9   8       98.14      113.11     37.42 o 
  -5   9   8      233.08      321.43     39.50 o 
  -3   9   8       38.67       43.27     32.30 o 
  -1   9   8        5.91        4.41      1.25 o 
   1   9   8      177.40      173.61     39.36 o 
   3   9   8        0.28       26.78     34.75 o 
   5   9   8      409.15      435.69     47.47 o 
   7   9   8      445.45      371.14     49.81 o 
   9   9   8      249.21      195.93     42.25 o 
 -12  10   8        0.19        2.03     33.90 o 
 -10  10   8      376.65      359.88     46.88 o 
  -8  10   8        2.66       41.97     33.50 o 
  -6  10   8      445.46      437.89     50.92 o 
  -4  10   8       10.77       83.60     32.07 o 
  -2  10   8       44.12       26.93     31.87 o 
   0  10   8       88.04       78.60     22.01 o 
   2  10   8        0.04        1.79     32.37 o 
   4  10   8       86.72      166.53     37.43 o 
   6  10   8        1.41       37.85     33.15 o 
  -5  11   8       18.10       25.14     34.21 o 
  -3  11   8       35.77       40.94     30.15 o 
  -1  11   8        0.86       14.18     29.48 o 
 -25   1   9       19.51       36.22     31.17 o 
 -23   1   9       26.34       68.65     32.29 o 
 -21   1   9       21.29       80.19     31.46 o 
 -19   1   9        0.08       58.54     30.62 o 
 -17   1   9      472.05      331.36     33.97 o 
 -15   1   9      680.55      668.03     36.48 o 
 -13   1   9     6436.96     6738.39     87.36 o 
 -11   1   9       17.14        4.66     15.41 o 
  -9   1   9     3828.17     4203.16     62.70 o 
  -7   1   9      665.53      807.68     32.03 o 
  -5   1   9       72.04       93.15     17.64 o 
  -3   1   9     1851.08     1712.02     42.51 o 
  -1   1   9     1580.39     1708.66     49.76 o 
   1   1   9      868.88      779.33     31.95 o 
   3   1   9     3950.07     3707.45     64.34 o 
   5   1   9      119.95       91.05     20.67 o 
   7   1   9     1077.27     1212.46     45.18 o 
   9   1   9     1002.40     1114.67     46.59 o 
  11   1   9       20.76       28.46     26.32 o 
  13   1   9       64.90       63.13     30.69 o 
  15   1   9       25.24       34.03     31.82 o 
  17   1   9        0.20       65.12     30.19 o 
  19   1   9        0.93        8.13     28.70 o 
 -26   2   9        1.50        8.15     26.94 o 
 -24   2   9        0.00       30.40     30.40 o 
 -22   2   9      216.68      154.97     37.64 o 
 -20   2   9        7.03       40.63     30.47 o 
 -18   2   9     1935.63     1960.09     66.36 o 
 -16   2   9      118.87      112.12     26.07 o 
 -14   2   9     2549.22     2350.83     63.09 o 
 -12   2   9     1650.75     1789.38     51.04 o 
 -10   2   9       60.70       37.95     19.60 o 
  -8   2   9     5890.73     5464.79     71.63 o 
  -6   2   9     1349.57     1053.36     36.24 o 
  -4   2   9      810.98      958.66     33.61 o 
  -2   2   9     4211.76     4692.70     64.98 o 
   0   2   9      232.39      232.46     15.13 o 
   2   2   9    11761.54    13403.71    117.22 o 
   4   2   9       69.21       18.18     19.51 o 
   6   2   9      739.47      688.76     38.36 o 
   8   2   9     1050.24     1066.86     46.24 o 
  10   2   9       19.21       66.25     28.02 o 
  12   2   9      231.96      202.51     35.16 o 
  14   2   9      138.95      182.12     35.75 o 
  16   2   9        6.81        8.19     31.37 o 
  18   2   9        8.53       22.79     28.64 o 
 -25   3   9      131.06       35.62     33.97 o 
 -23   3   9       70.49       67.00     30.77 o 
 -21   3   9      252.72      154.91     38.43 o 
 -19   3   9      867.41      806.77     54.10 o 
 -17   3   9      977.22      997.50     50.67 o 
 -15   3   9      297.98      228.29     34.05 o 
 -13   3   9     3435.01     3477.87     71.72 o 
 -11   3   9      621.59      548.68     31.85 o 
  -9   3   9     6067.22     5724.46     79.66 o 
  -7   3   9        6.68       18.63     16.12 o 
  -5   3   9     1318.16     1119.30     36.98 o 
  -3   3   9     2244.91     2200.24     51.19 o 
  -1   3   9     4081.95     3621.28     58.99 o 
   1   3   9       41.85       71.91     18.23 o 
   3   3   9     3671.63     3851.57     66.59 o 
   5   3   9     1045.58      991.77     46.50 o 
   7   3   9     3081.73     3229.41     74.75 o 
   9   3   9      597.11      630.70     43.35 o 
  11   3   9       31.50       31.71     31.71 o 
  13   3   9        5.37        3.28     31.63 o 
  15   3   9        0.67       18.16     31.89 o 
  17   3   9        6.43       27.68     29.42 o 
 -24   4   9      107.46       78.46     29.49 o 
 -22   4   9        3.19       19.65     32.06 o 
 -20   4   9      363.61      351.98     47.16 o 
 -18   4   9     1171.85     1309.33     62.85 o 
 -16   4   9      618.82      652.51     47.77 o 
 -14   4   9     4752.30     4969.59     93.16 o 
 -12   4   9      276.29      405.60     35.07 o 
 -10   4   9     2047.82     1988.69     56.68 o 
  -8   4   9        6.65       13.14     21.34 o 
  -6   4   9      247.19      263.20     25.47 o 
  -4   4   9     3125.41     2758.63     59.83 o 
  -2   4   9       12.87        3.93     15.31 o 
   0   4   9     4423.51     4846.51    395.65 o 
   2   4   9      732.57      769.24     37.53 o 
   4   4   9     4184.19     4540.13     77.64 o 
   6   4   9       26.22       43.10     26.81 o 
   8   4   9      194.89      231.77     38.59 o 
  10   4   9      111.49      117.32     34.04 o 
  12   4   9      162.23      185.47     37.37 o 
  14   4   9      171.07      159.47     36.09 o 
  16   4   9       70.08        6.70     32.84 o 
 -23   5   9        0.03       33.15     33.15 o 
 -21   5   9        7.21       12.14     39.34 o 
 -19   5   9      169.50      233.84     43.05 o 
 -17   5   9       26.08       61.47     32.34 o 
 -15   5   9      185.59      256.70     39.09 o 
 -13   5   9     1519.69     1493.47     61.01 o 
 -11   5   9      176.86      192.63     32.56 o 
  -9   5   9     5903.53     6305.23     97.43 o 
  -7   5   9      390.88      453.26     33.30 o 
  -5   5   9     4888.17     5191.77     83.43 o 
  -3   5   9      338.81      266.33     29.85 o 
  -1   5   9     5053.39     5068.60     81.65 o 
   1   5   9     1881.32     1924.45     56.61 o 
   3   5   9      224.86      280.03     29.68 o 
   5   5   9       96.08      201.20     29.81 o 
   7   5   9        2.90       10.16     27.34 o 
   9   5   9       18.35       38.13     35.65 o 
  11   5   9      132.14      109.78     38.49 o 
  13   5   9        5.30       17.01     35.01 o 
  15   5   9      195.42      126.02     36.08 o 
 -22   6   9       44.67        4.26     39.02 o 
 -20   6   9       62.26      109.06     39.01 o 
 -18   6   9       24.40       76.77     39.76 o 
 -16   6   9       67.09       17.59     38.00 o 
 -14   6   9      615.04      706.24     49.23 o 
 -12   6   9       22.31       30.10     31.28 o 
 -10   6   9       49.90       43.58     30.96 o 
  -8   6   9     4964.73     4693.38     97.87 o 
  -6   6   9     4908.18     5410.87     93.31 o 
  -4   6   9     6448.29     6362.61    101.09 o 
  -2   6   9     2124.83     1997.16     62.55 o 
   0   6   9      891.74     1148.93     86.78 o 
   2   6   9      411.31      428.43     37.27 o 
   4   6   9       29.52       52.31     25.00 o 
   6   6   9      136.24      148.78     32.59 o 
   8   6   9        5.26       13.46     32.45 o 
  10   6   9       80.58      108.70     35.90 o 
  12   6   9       13.99        4.31     38.33 o 
  14   6   9       92.81      102.57     37.29 o 
 -21   7   9       95.24       97.07     42.05 o 
 -19   7   9      146.54      210.72     44.07 o 
 -17   7   9      220.68      190.75     42.04 o 
 -15   7   9       11.32       18.29     36.58 o 
 -13   7   9       46.61       88.08     32.77 o 
 -11   7   9      929.76      883.74     56.60 o 
  -9   7   9      213.33      299.81     39.54 o 
  -7   7   9       24.78       17.46     29.39 o 
  -5   7   9       37.16       18.15     31.54 o 
  -3   7   9     3936.99     3990.84     90.94 o 
  -1   7   9       65.78       60.19     31.14 o 
   1   7   9     1494.74     1500.75     62.23 o 
   3   7   9      284.36      356.76     41.07 o 
   5   7   9       10.03       23.44     34.75 o 
   7   7   9        0.05       35.72     33.29 o 
   9   7   9      338.93      429.14     49.19 o 
  11   7   9       69.84       44.19     44.19 o 
  13   7   9       15.35       29.13     39.83 o 
 -18   8   9       10.13       15.32     36.76 o 
 -16   8   9       81.97      212.01     41.23 o 
 -14   8   9        2.79       60.48     35.22 o 
 -12   8   9       36.77       73.26     35.63 o 
 -10   8   9       10.71       28.05     34.44 o 
  -8   8   9       49.44        7.16     32.14 o 
  -6   8   9        1.57       39.14     28.51 o 
  -4   8   9      414.05      569.05     42.49 o 
  -2   8   9      364.34      246.67     37.16 o 
   0   8   9       35.18        8.95     23.50 o 
   2   8   9      916.14     1032.12     56.52 o 
   4   8   9        3.17       64.30     34.35 o 
   6   8   9        0.69        5.71     39.53 o 
   8   8   9        6.95        8.17     40.61 o 
  10   8   9       30.85       13.05     40.84 o 
  12   8   9       11.55       24.65     40.48 o 
 -15   9   9        6.66       31.71     35.48 o 
 -13   9   9        8.31       12.46     37.59 o 
 -11   9   9      395.77      486.07     49.31 o 
  -9   9   9      197.09      247.77     43.34 o 
  -7   9   9      519.57      412.01     46.46 o 
  -5   9   9       55.14       48.27     37.10 o 
  -3   9   9        6.47        1.76     29.38 o 
  -1   9   9       34.56       57.37     28.68 o 
   1   9   9      653.20      668.60     53.14 o 
   3   9   9      404.22      343.85     47.40 o 
   5   9   9       68.38       59.49     37.72 o 
   7   9   9      197.77      270.11     40.36 o 
   9   9   9        4.25       43.24     43.24 o 
 -12  10   9      172.57      101.34     37.87 o 
 -10  10   9       87.41      157.98     37.06 o 
  -8  10   9       26.67       38.08     38.08 o 
  -6  10   9      116.58      144.66     35.43 o 
  -4  10   9      451.97      336.00     42.56 o 
  -2  10   9      204.76      233.17     37.65 o 
   0  10   9      525.84      479.78     67.15 o 
   2  10   9        0.22       44.97     32.96 o 
   4  10   9       75.27       89.33     31.35 o 
 -26   0  10        7.06       36.14     33.58 o 
 -24   0  10       49.25        7.97     35.73 o 
 -22   0  10       48.90       60.80     36.74 o 
 -20   0  10       23.60       56.31     36.46 o 
 -18   0  10     2354.13     2620.74     73.95 o 
 -16   0  10     1527.18     1479.68     51.71 o 
 -14   0  10     3591.97     3259.12     68.83 o 
 -12   0  10     8283.19     9188.56    100.20 o 
 -10   0  10      257.20      415.92     40.95 o 
  -8   0  10    15104.23    16140.79    122.23 o 
  -6   0  10      707.97      999.25     34.68 o 
  -4   0  10     8690.71     8308.18     86.15 o 
  -2   0  10    12213.26    11101.68    100.61 o 
   0   0  10    10950.92    11551.73     78.10 o 
   2   0  10    15336.23    15686.41    129.98 o 
   4   0  10      275.63      153.59     25.10 o 
   6   0  10       13.66        5.78     21.68 o 
   8   0  10       32.56       57.50     23.12 o 
  10   0  10       37.20       28.25     30.07 o 
  12   0  10       28.00       10.87     33.40 o 
  14   0  10       12.04       13.31     32.33 o 
  16   0  10       71.50       93.39     35.27 o 
  18   0  10        4.25       38.46     38.46 o 
 -25   1  10        0.35       14.93     34.83 o 
 -23   1  10      312.08      387.48     44.58 o 
 -21   1  10        4.19       13.76     32.24 o 
 -19   1  10     1653.74     1592.07     61.32 o 
 -17   1  10      151.74      111.14     28.39 o 
 -15   1  10     1068.52     1061.51     46.61 o 
 -13   1  10       42.41       44.86     24.16 o 
 -11   1  10     1517.62     1507.23     45.12 o 
  -9   1  10      911.88      760.55     33.52 o 
  -7   1  10     7797.03     8862.55     90.19 o 
  -5   1  10    10979.74    11061.71     99.90 o 
  -3   1  10    16555.28    15815.95    120.11 o 
  -1   1  10      876.94      918.40     41.41 o 
   1   1  10     2971.30     3077.32     58.32 o 
   3   1  10     1486.53     1454.99     50.42 o 
   5   1  10     2477.83     2379.73     59.76 o 
   7   1  10      812.93      744.77     40.97 o 
   9   1  10      132.17      110.10     30.45 o 
  11   1  10       91.84       76.85     33.56 o 
  13   1  10      135.36      225.09     35.13 o 
  15   1  10       13.31       20.41     30.80 o 
  17   1  10        5.15       75.08     31.29 o 
 -24   2  10      233.67      263.87     37.98 o 
 -22   2  10       63.09       84.55     34.99 o 
 -20   2  10      466.56      458.75     45.58 o 
 -18   2  10       59.82       60.33     29.55 o 
 -16   2  10      512.57      593.26     39.02 o 
 -14   2  10      627.12      607.81     37.19 o 
 -12   2  10     2316.37     2192.62     56.57 o 
 -10   2  10      123.08      163.27     24.64 o 
  -8   2  10     3661.58     3802.75     63.08 o 
  -6   2  10     1156.21      995.62     36.91 o 
  -4   2  10      603.89      600.33     28.91 o 
  -2   2  10     1850.15     1803.58     47.92 o 
   0   2  10      656.36      678.12     40.81 o 
   2   2  10     3932.78     3923.12     68.60 o 
   4   2  10     1727.22     1513.63     53.79 o 
   6   2  10     1178.29     1339.76     50.43 o 
   8   2  10      357.43      305.40     36.40 o 
  10   2  10       12.51       20.22     30.62 o 
  12   2  10       22.69       39.42     31.43 o 
  14   2  10        1.09       11.65     32.54 o 
  16   2  10        0.31       32.68     32.68 o 
  18   2  10        1.69       42.05     29.68 o 
 -25   3  10       77.89       59.17     29.81 o 
 -23   3  10       61.43      100.11     33.13 o 
 -21   3  10      120.03      186.85     37.53 o 
 -19   3  10      629.63      647.39     48.89 o 
 -17   3  10       19.12       21.80     30.64 o 
 -15   3  10     1360.64     1477.87     56.66 o 
 -13   3  10      670.28      704.52     42.89 o 
 -11   3  10     2110.18     2162.04     60.02 o 
  -9   3  10       59.31       83.20     21.55 o 
  -7   3  10     1579.41     1428.05     44.82 o 
  -5   3  10      203.32      142.67     21.36 o 
  -3   3  10       52.71       12.60     19.11 o 
  -1   3  10       22.67       36.80     16.01 o 
   1   3  10      862.56      887.12     37.95 o 
   3   3  10      102.09       78.14     21.37 o 
   5   3  10      604.12      679.96     40.59 o 
   7   3  10        3.49       16.61     29.39 o 
   9   3  10      920.95      892.01     48.89 o 
  11   3  10       75.02       90.10     33.41 o 
  13   3  10        2.70       82.44     31.59 o 
  15   3  10        4.92        3.41     32.35 o 
  17   3  10        1.02       57.81     28.16 o 
 -24   4  10      163.26      123.69     34.03 o 
 -22   4  10       23.55       21.60     35.21 o 
 -20   4  10      348.20      305.16     46.49 o 
 -18   4  10      543.90      531.65     47.87 o 
 -16   4  10      177.48      135.19     39.43 o 
 -14   4  10      872.18      987.67     50.87 o 
 -12   4  10     1789.03     1783.04     58.49 o 
 -10   4  10      413.95      338.38     30.46 o 
  -8   4  10       28.01       28.32     20.70 o 
  -6   4  10      100.56      110.94     21.93 o 
  -4   4  10      468.51      496.01     29.69 o 
  -2   4  10        2.13       30.58     18.01 o 
   0   4  10       13.80        9.48     14.84 o 
   2   4  10      691.05      689.69     38.60 o 
   4   4  10      704.11      766.77     39.93 o 
   6   4  10      294.90      319.87     33.68 o 
   8   4  10       56.25       43.16     33.61 o 
  10   4  10      230.74      243.58     38.34 o 
  12   4  10       63.17       49.09     35.81 o 
  14   4  10        0.21       33.39     33.39 o 
  16   4  10        1.70       21.06     30.75 o 
 -23   5  10        0.06        4.13     35.09 o 
 -21   5  10        0.01       14.51     35.96 o 
 -19   5  10      539.48      656.74     50.56 o 
 -17   5  10        4.43       15.21     34.57 o 
 -15   5  10      547.83      533.16     48.59 o 
 -13   5  10     2042.86     2091.07     72.93 o 
 -11   5  10      733.81      704.14     47.36 o 
  -9   5  10      985.09      991.19     48.39 o 
  -7   5  10     1923.33     2087.44     59.90 o 
  -5   5  10        7.69       16.29     27.35 o 
  -3   5  10      749.81      781.82     40.59 o 
  -1   5  10       91.03       36.06     24.46 o 
   1   5  10      833.03      854.11     45.02 o 
   3   5  10      227.76      224.80     31.24 o 
   5   5  10        0.73        8.89     27.13 o 
   7   5  10      224.04      220.63     37.18 o 
   9   5  10       12.09       40.55     35.32 o 
  11   5  10       54.69       81.29     37.20 o 
  13   5  10       67.54      155.85     33.10 o 
  15   5  10        4.59       14.02     31.31 o 
 -22   6  10      133.01       99.98     38.64 o 
 -20   6  10      147.54      189.77     40.58 o 
 -18   6  10      133.95      155.43     38.63 o 
 -16   6  10       13.30       81.72     32.22 o 
 -14   6  10      753.82      819.36     54.77 o 
 -12   6  10       36.08        5.14     34.09 o 
 -10   6  10     1815.74     1978.49     68.08 o 
  -8   6  10     2359.03     2226.47     70.13 o 
  -6   6  10      368.26      316.58     39.75 o 
  -4   6  10     2331.84     2180.91     68.11 o 
  -2   6  10      383.13      360.39     35.85 o 
   0   6  10      359.02      333.75     23.59 o 
   2   6  10       59.92       54.47     28.88 o 
   4   6  10       54.17       84.63     29.31 o 
   6   6  10      295.01      357.17     39.92 o 
   8   6  10       16.48       32.61     32.61 o 
  10   6  10      105.69      225.01     40.29 o 
  12   6  10       14.37        8.83     37.58 o 
  14   6  10       84.53       87.04     39.14 o 
 -19   7  10       35.24       39.65     40.07 o 
 -17   7  10      115.71      140.47     41.67 o 
 -15   7  10      507.78      442.64     54.73 o 
 -13   7  10        0.07        5.78     36.31 o 
 -11   7  10      553.12      622.49     49.57 o 
  -9   7  10      544.95      636.65     46.50 o 
  -7   7  10      354.46      402.56     38.66 o 
  -5   7  10      173.23      237.09     33.90 o 
  -3   7  10     1666.93     1594.57     62.89 o 
  -1   7  10      282.53      337.21     37.18 o 
   1   7  10     1765.15     1826.72     67.03 o 
   3   7  10      384.95      382.08     38.89 o 
   5   7  10      771.01      938.71     54.82 o 
   7   7  10       59.14       51.69     35.39 o 
   9   7  10      391.52      426.79     49.04 o 
  11   7  10       11.81       83.18     36.66 o 
 -18   8  10       13.09       39.26     39.26 o 
 -16   8  10      308.98      251.88     45.81 o 
 -14   8  10       99.26      100.97     37.45 o 
 -12   8  10      344.85      337.61     45.87 o 
 -10   8  10     1111.17     1255.67     62.62 o 
  -8   8  10       67.64       56.45     36.63 o 
  -6   8  10      299.79      319.92     37.99 o 
  -4   8  10       64.99      125.39     31.97 o 
  -2   8  10      191.44      161.64     36.08 o 
   0   8  10      451.49      601.05     32.85 o 
   2   8  10      334.33      359.84     42.12 o 
   4   8  10     1128.85     1039.04     57.23 o 
   6   8  10      307.37      269.93     43.55 o 
   8   8  10      365.64      277.53     47.30 o 
  10   8  10      156.11       83.13     46.32 o 
 -15   9  10      250.06      340.48     47.61 o 
 -13   9  10      142.19      217.89     37.52 o 
 -11   9  10      293.00      207.04     43.20 o 
  -9   9  10        5.93       37.17     37.17 o 
  -7   9  10      411.12      360.56     43.65 o 
  -5   9  10      395.56      351.33     45.59 o 
  -3   9  10      324.86      306.56     37.72 o 
  -1   9  10       44.95       35.03     32.23 o 
   1   9  10      297.72      339.05     40.93 o 
   3   9  10       57.03       30.35     35.77 o 
   5   9  10      240.11      289.57     41.16 o 
   7   9  10       56.20       77.06     35.59 o 
 -10  10  10      361.45      367.85     43.71 o 
  -8  10  10      366.22      274.29     44.68 o 
  -6  10  10      128.17      179.05     38.08 o 
  -4  10  10      165.24      153.59     37.84 o 
  -2  10  10       23.21       35.55     32.13 o 
   0  10  10        2.98        2.52     24.49 o 
   2  10  10       77.06       63.60     34.08 o 
 -25   1  11       24.44       28.51     36.40 o 
 -23   1  11       36.55       42.91     36.84 o 
 -21   1  11       17.69        5.24     34.85 o 
 -19   1  11       11.48       61.48     27.54 o 
 -17   1  11       19.72        1.41     25.60 o 
 -15   1  11      931.26      852.08     43.50 o 
 -13   1  11      612.12      732.11     36.92 o 
 -11   1  11      104.13      147.63     19.49 o 
  -9   1  11     1614.93     1481.01     44.32 o 
  -7   1  11     2417.43     2383.17     55.32 o 
  -5   1  11      728.17      745.01     34.37 o 
  -3   1  11     2086.34     1830.11     50.27 o 
  -1   1  11     2032.90     1769.64     50.57 o 
   1   1  11     3779.55     3729.21     69.67 o 
   3   1  11       94.24      116.62     27.33 o 
   5   1  11      452.26      320.71     33.07 o 
   7   1  11      766.89      751.38     42.77 o 
   9   1  11       54.96      104.78     31.97 o 
  11   1  11      258.42      301.94     39.36 o 
  13   1  11      104.22       92.55     38.72 o 
  15   1  11        3.60        1.80     32.50 o 
  17   1  11       21.56        3.49     33.26 o 
 -24   2  11       20.91       25.58     34.52 o 
 -22   2  11        6.83       34.05     30.74 o 
 -20   2  11      231.49      149.42     37.20 o 
 -18   2  11        2.96       54.05     26.41 o 
 -16   2  11      216.13      210.37     30.61 o 
 -14   2  11     2089.79     2173.36     61.11 o 
 -12   2  11      304.51      331.20     28.99 o 
 -10   2  11     4625.42     4287.15     72.48 o 
  -8   2  11     6548.40     6370.86     84.93 o 
  -6   2  11       47.10       21.25     20.39 o 
  -4   2  11        1.77       17.09     17.09 o 
  -2   2  11     1110.49     1044.16     43.91 o 
   0   2  11      156.02      185.87     15.33 o 
   2   2  11      179.73      167.26     23.84 o 
   4   2  11        1.69       28.89     28.89 o 
   6   2  11     2173.55     2449.27     66.01 o 
   8   2  11     1674.56     2082.22     66.99 o 
  10   2  11       80.63       74.85     35.91 o 
  12   2  11      511.41      553.13     47.43 o 
  14   2  11      267.95      329.48     43.18 o 
  16   2  11       15.29       25.58     30.29 o 
 -25   3  11      127.70       86.05     33.09 o 
 -23   3  11      151.79      137.76     38.49 o 
 -21   3  11        0.04       38.71     34.83 o 
 -19   3  11      641.80      804.95     51.65 o 
 -17   3  11       55.20       67.27     30.61 o 
 -15   3  11      938.36      719.78     46.21 o 
 -13   3  11     1238.69     1242.89     53.59 o 
 -11   3  11       14.97        2.60     24.69 o 
  -9   3  11     2621.62     2348.02     62.02 o 
  -7   3  11      848.50      723.20     38.17 o 
  -5   3  11      219.07      192.45     24.54 o 
  -3   3  11     2049.47     1854.77     52.81 o 
  -1   3  11        1.74       11.12     15.82 o 
   1   3  11      117.11       78.11     22.28 o 
   3   3  11     1285.51     1187.91     48.58 o 
   5   3  11     1018.27     1092.02     45.56 o 
   7   3  11     1278.12     1471.16     58.04 o 
   9   3  11       76.46       81.18     31.21 o 
  11   3  11      369.37      380.76     42.78 o 
  13   3  11      450.74      596.58     48.62 o 
  15   3  11       45.99        5.02     35.45 o 
 -24   4  11       29.93        3.91     32.86 o 
 -22   4  11        8.80       33.85     36.45 o 
 -20   4  11      188.45      239.44     42.16 o 
 -18   4  11      876.67      986.24     56.28 o 
 -16   4  11        0.56        8.55     30.37 o 
 -14   4  11     1124.06     1103.57     53.00 o 
 -12   4  11        7.02       59.06     23.35 o 
 -10   4  11      381.62      385.20     31.42 o 
  -8   4  11      689.65      586.20     36.18 o 
  -6   4  11     1017.33      924.81     40.81 o 
  -4   4  11     2428.69     2299.79     69.05 o 
  -2   4  11     3882.93     3536.16     69.93 o 
   0   4  11        3.45        4.95     22.68 o 
   2   4  11      666.99      720.18     40.05 o 
   4   4  11      742.49      638.76     41.25 o 
   6   4  11        0.65       29.63     29.63 o 
   8   4  11      995.26      997.34     58.38 o 
  10   4  11        4.64       20.44     31.16 o 
  12   4  11      403.85      415.86     43.30 o 
  14   4  11        0.14       59.85     27.98 o 
 -23   5  11       42.79      121.22     34.02 o 
 -21   5  11       45.47       68.87     37.98 o 
 -19   5  11      123.96      148.19     45.92 o 
 -17   5  11      194.13      186.89     43.52 o 
 -15   5  11      613.03      768.84     50.32 o 
 -13   5  11     1086.48     1096.57     56.08 o 
 -11   5  11       15.07       17.23     26.89 o 
  -9   5  11     1662.55     1632.62     58.29 o 
  -7   5  11     1548.73     1493.32     54.48 o 
  -5   5  11     1001.90      880.05     48.54 o 
  -3   5  11      901.73      910.96     46.47 o 
  -1   5  11     2902.80     2786.81     68.81 o 
   1   5  11      503.35      446.60     36.74 o 
   3   5  11     2446.86     2467.49     67.37 o 
   5   5  11      164.80      132.43     37.53 o 
   7   5  11      795.78      834.95     57.01 o 
   9   5  11        9.68       10.67     36.98 o 
  11   5  11       24.11       58.74     35.08 o 
  13   5  11       16.76       31.51     32.24 o 
 -22   6  11      138.38       97.97     48.03 o 
 -20   6  11      141.95      209.97     42.21 o 
 -18   6  11       18.40       33.95     39.11 o 
 -16   6  11      424.09      431.01     49.80 o 
 -14   6  11      132.49      232.78     36.49 o 
 -12   6  11      158.22      123.59     30.31 o 
 -10   6  11       67.65       94.24     29.72 o 
  -8   6  11      114.73      144.96     30.12 o 
  -6   6  11     1575.11     1452.86     67.51 o 
  -4   6  11      877.26      740.62     44.81 o 
  -2   6  11     2810.64     2646.64     72.02 o 
   0   6  11     1653.63     1766.81     92.39 o 
   2   6  11     1751.19     1901.61     64.72 o 
   4   6  11      725.86      670.61     44.93 o 
   6   6  11       57.51      129.25     31.26 o 
   8   6  11       20.22       58.20     32.59 o 
  10   6  11        9.53        6.94     35.61 o 
  12   6  11       22.23        2.13     39.39 o 
 -19   7  11        5.05       41.92     37.76 o 
 -17   7  11      328.02      463.04     48.60 o 
 -15   7  11      379.90      314.28     47.52 o 
 -13   7  11       15.47       35.78     34.87 o 
 -11   7  11       77.79      145.41     35.39 o 
  -9   7  11        3.81       14.41     30.83 o 
  -7   7  11      152.33      256.33     38.60 o 
  -5   7  11      578.31      493.26     42.47 o 
  -3   7  11      208.97      172.72     36.60 o 
  -1   7  11     1662.25     1434.47     59.27 o 
   1   7  11        0.05       28.97     32.17 o 
   3   7  11      701.04      750.03     46.56 o 
   5   7  11      115.95      178.75     34.37 o 
   7   7  11       12.61       19.35     36.24 o 
   9   7  11        3.26        6.54     37.51 o 
  11   7  11        2.48       16.38     40.75 o 
 -18   8  11       77.69       43.55     38.63 o 
 -16   8  11      126.52       30.54     40.35 o 
 -14   8  11        0.17       10.55     35.56 o 
 -12   8  11      153.13      156.83     41.34 o 
 -10   8  11      160.97      140.22     40.47 o 
  -8   8  11        6.65       39.22     33.68 o 
  -6   8  11        9.30       19.82     30.06 o 
  -4   8  11        1.83       48.87     28.30 o 
  -2   8  11      190.57      210.34     39.26 o 
   0   8  11       27.21        2.31     45.04 o 
   2   8  11        0.25       34.23     30.85 o 
   4   8  11        0.99        0.00     31.70 o 
   6   8  11        8.65       37.29     31.14 o 
   8   8  11        0.21       35.65     35.65 o 
 -15   9  11       53.83       84.04     38.81 o 
 -13   9  11      127.12      111.84     39.95 o 
 -11   9  11       71.67       40.24     37.08 o 
  -9   9  11        2.31       62.45     31.02 o 
  -7   9  11       33.69       22.61     31.96 o 
  -5   9  11       76.23       84.20     33.22 o 
  -3   9  11        2.78       14.34     29.42 o 
  -1   9  11       48.25      105.63     29.89 o 
   1   9  11        1.74        7.05     30.83 o 
   3   9  11        9.67       10.65     30.92 o 
   5   9  11        5.16       10.78     31.67 o 
 -10  10  11       32.95        5.68     33.93 o 
  -8  10  11      138.76       56.20     35.52 o 
  -6  10  11      113.68      117.14     34.62 o 
  -4  10  11        1.37       71.59     27.26 o 
  -2  10  11      135.07      124.59     34.41 o 
   0  10  11       68.01      109.75     23.84 o 
 -24   0  12       26.36       56.62     34.49 o 
 -22   0  12       87.16       48.60     38.18 o 
 -20   0  12       88.15       85.36     32.34 o 
 -18   0  12        1.55       85.82     27.68 o 
 -16   0  12      206.84      268.40     32.34 o 
 -14   0  12      829.76      877.23     43.65 o 
 -12   0  12      867.78      865.33     45.32 o 
 -10   0  12      850.76      827.91     37.57 o 
  -8   0  12       46.76       67.59     19.55 o 
  -6   0  12      431.80      428.75     30.90 o 
  -4   0  12     5042.46     4462.35     72.31 o 
  -2   0  12     1557.42     1525.43     48.02 o 
   0   0  12      318.24      363.24     59.40 o 
   2   0  12     8698.92     9200.22    113.84 o 
   4   0  12      427.67      443.59     37.23 o 
   6   0  12     1853.23     1685.00     61.45 o 
   8   0  12       17.38       15.19     28.10 o 
  10   0  12      654.30      757.20     50.63 o 
  12   0  12       16.75       67.22     34.51 o 
  14   0  12       43.64       29.38     38.36 o 
  16   0  12       25.14       23.61     35.33 o 
 -25   1  12       67.84       72.52     34.21 o 
 -23   1  12        7.99       11.12     30.29 o 
 -21   1  12       90.36       91.36     34.18 o 
 -19   1  12       27.44       26.76     31.32 o 
 -17   1  12       23.78       53.70     24.82 o 
 -15   1  12       16.86       14.73     22.71 o 
 -13   1  12      521.79      589.53     36.63 o 
 -11   1  12       23.37       45.23     19.68 o 
  -9   1  12      969.59      862.21     37.70 o 
  -7   1  12      792.69      646.14     32.29 o 
  -5   1  12     1382.91     1545.72     47.57 o 
  -3   1  12     7359.57     6805.51     89.63 o 
  -1   1  12     1837.34     1642.76     59.01 o 
   1   1  12     4335.22     4388.85     79.66 o 
   3   1  12      788.88      768.34     41.57 o 
   5   1  12      497.19      450.44     35.46 o 
   7   1  12      469.43      451.87     40.11 o 
   9   1  12       36.80       22.47     31.21 o 
  11   1  12      129.07      162.25     34.97 o 
  13   1  12       98.13       97.70     39.88 o 
  15   1  12      209.00      174.89     42.76 o 
 -24   2  12       78.20       68.54     32.66 o 
 -22   2  12      169.34       81.09     36.43 o 
 -20   2  12        4.24       44.30     26.45 o 
 -18   2  12       47.14       46.09     27.78 o 
 -16   2  12       22.22       69.13     27.56 o 
 -14   2  12      116.11       89.56     26.98 o 
 -12   2  12      172.37      161.48     24.83 o 
 -10   2  12      496.07      455.32     33.76 o 
  -8   2  12       57.44       27.33     23.46 o 
  -6   2  12     2059.08     2041.51     54.82 o 
  -4   2  12      410.95      286.82     27.01 o 
  -2   2  12     1692.17     1384.85     51.88 o 
   0   2  12      298.71      298.52     27.98 o 
   2   2  12       60.01       45.74     23.20 o 
   4   2  12        5.81        1.47     24.16 o 
   6   2  12      646.49      608.55     40.97 o 
   8   2  12        6.36       36.21     36.42 o 
  10   2  12     1099.23     1246.49     60.17 o 
  12   2  12       22.65       14.14     39.51 o 
  14   2  12      483.99      535.27     49.49 o 
  16   2  12       66.54       99.45     32.90 o 
 -23   3  12        6.25       26.62     36.00 o 
 -21   3  12       60.73       55.83     35.27 o 
 -19   3  12        8.80       52.98     30.69 o 
 -17   3  12      312.21      285.55     36.77 o 
 -15   3  12       17.33       24.56     26.95 o 
 -13   3  12       72.37       92.35     26.85 o 
 -11   3  12     1644.79     1697.18     57.50 o 
  -9   3  12     1754.37     1664.24     54.70 o 
  -7   3  12     3346.19     3149.04     70.26 o 
  -5   3  12      543.22      499.11     34.59 o 
  -3   3  12        1.07        4.82     22.98 o 
  -1   3  12        5.22        9.83     19.23 o 
   1   3  12      145.66      205.16     27.88 o 
   3   3  12      326.60      279.42     32.68 o 
   5   3  12      266.64      252.30     33.12 o 
   7   3  12      187.72      171.60     37.99 o 
   9   3  12      676.32      904.88     48.60 o 
  11   3  12       75.54       37.52     39.81 o 
  13   3  12       23.09       58.59     35.22 o 
  15   3  12       84.22       58.12     35.49 o 
 -24   4  12       27.73      109.70     31.67 o 
 -22   4  12       17.69       32.04     35.60 o 
 -20   4  12       53.06        7.83     35.74 o 
 -18   4  12       42.53       61.34     34.51 o 
 -16   4  12      133.42      198.56     32.50 o 
 -14   4  12        9.86       45.60     27.30 o 
 -12   4  12      512.95      599.45     48.08 o 
 -10   4  12      970.98     1018.89     46.97 o 
  -8   4  12       49.17       34.17     25.68 o 
  -6   4  12     2843.25     2745.41     68.05 o 
  -4   4  12      113.85      126.79     30.76 o 
  -2   4  12      127.72       77.66     25.24 o 
   0   4  12        7.21       30.98     30.98 o 
   2   4  12      919.67     1076.64     48.75 o 
   4   4  12      818.62      773.65     48.13 o 
   6   4  12      159.66      115.19     33.86 o 
   8   4  12      497.80      517.55     53.14 o 
  10   4  12        9.55       32.79     30.10 o 
  12   4  12       26.07       16.83     33.32 o 
  14   4  12        1.51        3.31     29.18 o 
 -23   5  12        3.92       37.56     37.56 o 
 -21   5  12        5.45       39.64     39.64 o 
 -19   5  12       91.83      127.17     38.75 o 
 -17   5  12       26.81       74.41     35.17 o 
 -15   5  12       26.66       25.83     33.68 o 
 -13   5  12        4.38       19.22     28.94 o 
 -11   5  12       69.32       14.75     27.44 o 
  -9   5  12       24.87       10.97     26.03 o 
  -7   5  12        1.16       23.90     22.33 o 
  -5   5  12      453.17      464.24     37.57 o 
  -3   5  12       19.08       44.67     23.88 o 
  -1   5  12       70.36       70.93     24.79 o 
   1   5  12       57.27       63.79     28.61 o 
   3   5  12     1152.90     1183.20     56.65 o 
   5   5  12       31.83       34.62     29.42 o 
   7   5  12      727.43      745.54     54.81 o 
   9   5  12       46.11       42.74     38.08 o 
  11   5  12        0.56       32.55     30.91 o 
  13   5  12       19.40        7.12     31.45 o 
 -20   6  12       15.02       30.38     37.25 o 
 -18   6  12        6.86       12.83     39.83 o 
 -16   6  12      122.02      158.38     43.26 o 
 -14   6  12       18.11       87.99     35.75 o 
 -12   6  12      105.56      155.46     34.15 o 
 -10   6  12        5.66       42.17     27.20 o 
  -8   6  12       64.39       92.24     27.26 o 
  -6   6  12       16.79        1.56     27.67 o 
  -4   6  12      363.01      316.08     36.75 o 
  -2   6  12      378.79      293.02     38.53 o 
   0   6  12       15.52        7.74     21.85 o 
   2   6  12      463.74      390.58     44.09 o 
   4   6  12        2.02        9.78     31.52 o 
   6   6  12       27.39       42.25     32.64 o 
   8   6  12        0.92        4.26     34.50 o 
  10   6  12        1.11       16.51     35.35 o 
  12   6  12        0.04       15.55     38.19 o 
 -19   7  12        0.26       13.25     34.02 o 
 -17   7  12       25.62       30.55     38.34 o 
 -15   7  12      241.11      254.34     44.33 o 
 -13   7  12      116.25       52.84     36.74 o 
 -11   7  12      662.01      785.62     54.10 o 
  -9   7  12        7.28        1.79     35.36 o 
  -7   7  12      277.16      266.79     36.70 o 
  -5   7  12      224.00      303.35     37.16 o 
  -3   7  12      141.13       89.39     35.80 o 
  -1   7  12      295.13      228.52     35.98 o 
   1   7  12        4.64       21.63     28.51 o 
   3   7  12       59.69       33.64     34.02 o 
   5   7  12       35.16       47.07     32.07 o 
   7   7  12        3.17       24.90     35.21 o 
   9   7  12      208.97      347.06     43.05 o 
 -16   8  12      121.62       45.46     39.95 o 
 -14   8  12        0.00       21.31     37.75 o 
 -12   8  12      453.23      496.26     52.32 o 
 -10   8  12      312.32      295.15     44.72 o 
  -8   8  12      214.87      118.06     44.11 o 
  -6   8  12      481.18      467.51     47.10 o 
  -4   8  12        1.67       21.43     30.04 o 
  -2   8  12      125.31      138.50     33.80 o 
   0   8  12       36.80       63.88     22.35 o 
   2   8  12        0.22       10.33     29.53 o 
   4   8  12       65.41      106.87     33.45 o 
   6   8  12       20.44       67.60     30.74 o 
   8   8  12       79.94       98.21     35.80 o 
 -13   9  12      164.03      154.56     39.50 o 
 -11   9  12      223.53      207.65     42.57 o 
  -9   9  12       31.66       46.90     35.17 o 
  -7   9  12      336.78      403.91     44.73 o 
  -5   9  12       34.64       22.06     30.58 o 
  -3   9  12        5.43       39.42     28.08 o 
  -1   9  12        3.86       59.85     27.84 o 
   1   9  12       38.61       79.96     30.67 o 
   3   9  12        7.31       26.00     28.91 o 
  -6  10  12        2.51       30.61     26.86 o 
  -4  10  12        2.19       13.99     28.15 o 
  -2  10  12       32.33       36.07     28.05 o 
 -25   1  13        9.96       58.54     29.27 o 
 -23   1  13       10.66       12.43     29.90 o 
 -21   1  13        3.19       54.66     27.90 o 
 -19   1  13       95.62      130.34     32.68 o 
 -17   1  13      171.42      155.08     29.28 o 
 -15   1  13       14.66       53.47     24.68 o 
 -13   1  13        8.14       29.00     23.15 o 
 -11   1  13        3.83        7.39     20.91 o 
  -9   1  13     2258.31     2183.77     58.47 o 
  -7   1  13       29.62       45.60     20.64 o 
  -5   1  13     1634.46     1385.42     47.75 o 
  -3   1  13     5232.26     5157.22     84.85 o 
  -1   1  13      486.20      476.19     45.48 o 
   1   1  13      224.77      199.21     36.35 o 
   3   1  13      761.97      700.43     53.22 o 
   5   1  13       24.79       12.25     34.09 o 
   7   1  13       35.13       71.51     30.59 o 
   9   1  13      160.41      127.46     41.66 o 
  11   1  13       33.11       93.22     37.53 o 
  13   1  13      121.46      190.59     39.55 o 
  15   1  13        1.89       37.77     37.77 o 
 -24   2  13       26.05       34.89     32.47 o 
 -22   2  13        9.74       27.11     30.50 o 
 -20   2  13      131.42      178.64     29.75 o 
 -18   2  13      128.09      180.06     32.16 o 
 -16   2  13       51.64       18.40     31.15 o 
 -14   2  13        1.56       17.17     23.51 o 
 -12   2  13       65.63       29.74     23.32 o 
 -10   2  13      503.37      401.65     35.16 o 
  -8   2  13     4301.71     4391.54     79.50 o 
  -6   2  13        3.88       23.81     23.81 o 
  -4   2  13     7150.04     6891.39     96.71 o 
  -2   2  13      203.37      182.06     35.77 o 
   0   2  13     2968.78     2981.59     95.75 o 
   2   2  13     1531.01     1654.22     58.20 o 
   4   2  13       54.30       86.52     32.66 o 
   6   2  13      148.55      210.39     33.78 o 
   8   2  13      389.38      520.06     47.18 o 
  10   2  13      168.24      200.26     43.99 o 
  12   2  13      239.59      263.79     45.85 o 
  14   2  13       23.22        7.39     41.11 o 
 -23   3  13       20.45       85.65     31.79 o 
 -21   3  13       29.98       16.86     29.96 o 
 -19   3  13      236.13      174.78     37.66 o 
 -17   3  13       15.76       44.30     28.46 o 
 -15   3  13       12.95       17.61     27.40 o 
 -13   3  13      262.25      278.79     35.32 o 
 -11   3  13      429.58      364.58     36.37 o 
  -9   3  13      907.99      952.51     50.18 o 
  -7   3  13       13.73       54.28     25.26 o 
  -5   3  13     4101.14     4147.52     82.96 o 
  -3   3  13     2217.07     1992.70     61.21 o 
  -1   3  13      648.80      666.38     39.37 o 
   1   3  13     2779.96     3152.87     75.32 o 
   3   3  13        0.05       14.89     26.12 o 
   5   3  13     2435.94     2153.26     69.95 o 
   7   3  13      117.74      167.14     36.46 o 
   9   3  13     1065.47     1251.22     61.77 o 
  11   3  13     1485.25     1706.97     70.90 o 
  13   3  13      160.53      220.91     41.80 o 
 -22   4  13       16.46        4.07     32.73 o 
 -20   4  13       69.77       94.47     35.38 o 
 -18   4  13       11.10       32.17     31.08 o 
 -16   4  13      173.55      294.46     38.75 o 
 -14   4  13       22.71        6.77     28.64 o 
 -12   4  13      215.69      311.82     36.00 o 
 -10   4  13      300.29      382.18     35.32 o 
  -8   4  13      295.59      331.65     34.09 o 
  -6   4  13      552.77      546.75     39.78 o 
  -4   4  13     1299.01     1248.46     50.48 o 
  -2   4  13       55.25       62.03     25.26 o 
   0   4  13     4208.41     4106.31    194.29 o 
   2   4  13       65.92      103.04     30.96 o 
   4   4  13     2026.88     2038.63     71.09 o 
   6   4  13       71.74       74.97     31.16 o 
   8   4  13      149.31       92.85     40.58 o 
  10   4  13       10.67       23.90     33.97 o 
  12   4  13       71.04      111.45     34.43 o 
 -21   5  13       77.30      112.81     36.93 o 
 -19   5  13        3.53       30.95     39.10 o 
 -17   5  13       73.59      107.67     35.59 o 
 -15   5  13       29.78       37.97     33.62 o 
 -13   5  13       28.33       56.08     31.39 o 
 -11   5  13      193.38      187.19     33.01 o 
  -9   5  13       22.13       14.69     25.02 o 
  -7   5  13      165.10      130.56     32.08 o 
  -5   5  13     1044.84      927.56     48.56 o 
  -3   5  13        2.14       17.07     25.27 o 
  -1   5  13     2560.66     2450.64     74.40 o 
   1   5  13       74.41       80.05     34.02 o 
   3   5  13      810.82      927.81     48.30 o 
   5   5  13      149.35       76.72     37.67 o 
   7   5  13      103.69       48.33     37.12 o 
   9   5  13      302.01      325.67     52.42 o 
  11   5  13        9.08        1.91     35.33 o 
 -20   6  13       10.40       25.94     36.48 o 
 -18   6  13       91.56       42.89     43.31 o 
 -16   6  13      100.29       93.89     39.17 o 
 -14   6  13      118.79      120.29     32.59 o 
 -12   6  13       34.84       55.40     29.55 o 
 -10   6  13        0.39       22.07     28.27 o 
  -8   6  13       32.68       30.01     31.16 o 
  -6   6  13        0.30       34.25     29.78 o 
  -4   6  13        4.52       28.55     27.24 o 
  -2   6  13      206.04      238.35     34.57 o 
   0   6  13      331.20      399.16     38.53 o 
   2   6  13      412.02      419.96     44.20 o 
   4   6  13     1064.00     1174.71     58.22 o 
   6   6  13        0.00       26.42     33.78 o 
   8   6  13      296.93      294.38     43.29 o 
  10   6  13        5.47       23.87     41.26 o 
 -19   7  13       67.31        2.17     35.36 o 
 -17   7  13       62.94       74.09     36.51 o 
 -15   7  13       19.85       34.20     34.20 o 
 -13   7  13       55.05       45.51     34.36 o 
 -11   7  13        1.74       34.22     34.22 o 
  -9   7  13       15.29       55.45     29.50 o 
  -7   7  13        7.45       12.87     37.97 o 
  -5   7  13       54.60       84.52     32.66 o 
  -3   7  13      158.16      130.43     38.42 o 
  -1   7  13       13.96       29.14     29.14 o 
   1   7  13       36.38        3.47     35.10 o 
   3   7  13       86.72       83.81     32.71 o 
   5   7  13       51.57       73.02     32.43 o 
   7   7  13       54.41      101.25     31.22 o 
   9   7  13        6.93       31.93     38.86 o 
 -16   8  13       42.61       58.01     36.70 o 
 -14   8  13       79.65       89.39     39.78 o 
 -12   8  13       14.19       28.96     35.44 o 
 -10   8  13       38.38       20.01     35.02 o 
  -8   8  13       32.64       60.15     35.02 o 
  -6   8  13       28.31       60.31     31.07 o 
  -4   8  13      135.92      192.17     32.75 o 
  -2   8  13        4.80        1.70     31.62 o 
   0   8  13       35.30       28.02     21.63 o 
   2   8  13        6.54       32.73     32.73 o 
   4   8  13       11.68       27.62     27.62 o 
   6   8  13        7.09       24.65     27.38 o 
 -13   9  13        5.47       18.26     33.60 o 
 -11   9  13       85.99      126.15     38.83 o 
  -9   9  13       20.43       21.54     35.46 o 
  -7   9  13       13.27        7.69     34.23 o 
  -5   9  13       22.70       18.39     30.54 o 
  -3   9  13        4.77       10.70     30.40 o 
  -1   9  13       25.27       57.67     27.50 o 
   1   9  13        1.31        8.53     28.59 o 
 -24   0  14       21.41       24.98     29.37 o 
 -22   0  14        7.56       17.19     26.34 o 
 -20   0  14      623.57      802.87     50.53 o 
 -18   0  14      617.40      655.58     46.04 o 
 -16   0  14      649.40      553.96     41.76 o 
 -14   0  14     2766.80     2864.32     75.92 o 
 -12   0  14      129.94       83.56     25.82 o 
 -10   0  14     2673.93     2230.25     63.86 o 
  -8   0  14     3005.50     3043.76     70.59 o 
  -6   0  14     2901.94     3011.24     70.89 o 
  -4   0  14     6417.00     6275.32     96.32 o 
  -2   0  14     5104.37     4625.20     87.35 o 
   0   0  14    15300.87    15503.70    181.84 o 
   2   0  14     1717.82     1727.70     65.86 o 
   4   0  14     1712.76     1661.38     66.07 o 
   6   0  14      543.17      526.18     45.18 o 
   8   0  14      805.12      918.28     52.55 o 
  10   0  14      542.55      620.42     45.67 o 
  12   0  14      300.52      323.75     47.20 o 
  14   0  14      115.05       93.22     38.50 o 
 -25   1  14        6.73       10.66     32.17 o 
 -23   1  14       62.74       92.00     29.85 o 
 -21   1  14        2.48       37.86     30.95 o 
 -19   1  14      845.75      976.20     54.28 o 
 -17   1  14       50.27       48.59     29.03 o 
 -15   1  14     3103.58     2759.15     76.55 o 
 -13   1  14      996.95     1072.49     50.80 o 
 -11   1  14     1675.09     1558.49     56.59 o 
  -9   1  14       76.28       75.41     24.71 o 
  -7   1  14        0.24       14.06     22.49 o 
  -5   1  14     1428.78     1453.94     51.66 o 
  -3   1  14      216.83      226.04     36.69 o 
  -1   1  14      166.51       46.88     46.88 o 
   1   1  14     6430.06     6568.70    110.42 o 
   3   1  14     2297.20     2360.61     83.36 o 
   5   1  14     7965.41     8199.56    127.63 o 
   7   1  14      467.63      582.08     47.45 o 
   9   1  14      918.91      879.01     56.06 o 
  11   1  14        5.79        7.66     39.66 o 
  13   1  14        0.99        9.67     38.13 o 
 -24   2  14        1.34       39.88     28.61 o 
 -22   2  14      226.93      235.93     34.07 o 
 -20   2  14       56.55       40.68     32.66 o 
 -18   2  14      662.57      561.32     44.35 o 
 -16   2  14      949.52     1003.02     52.00 o 
 -14   2  14       45.35       46.76     27.85 o 
 -12   2  14      912.33     1005.69     48.86 o 
 -10   2  14        3.54        5.43     25.64 o 
  -8   2  14      634.78      666.22     41.56 o 
  -6   2  14       98.79       47.84     27.22 o 
  -4   2  14      593.63      558.06     40.78 o 
  -2   2  14        0.13       25.30     25.30 o 
   0   2  14       63.45       49.42     20.36 o 
   2   2  14      203.85      213.51     33.56 o 
   4   2  14      864.75      771.99     52.87 o 
   6   2  14     3473.30     3514.53     90.22 o 
   8   2  14       84.26      157.72     37.78 o 
  10   2  14     1731.98     1855.88     77.77 o 
  12   2  14      402.00      296.95     49.68 o 
 -23   3  14       73.62       68.34     32.55 o 
 -21   3  14       35.04       41.61     33.06 o 
 -19   3  14        1.20        7.39     29.35 o 
 -17   3  14        0.23       22.73     30.16 o 
 -15   3  14       61.03      108.27     30.60 o 
 -13   3  14      813.04      990.54     51.00 o 
 -11   3  14      551.79      584.01     42.12 o 
  -9   3  14     1772.52     1740.84     59.94 o 
  -7   3  14      165.56      164.91     27.71 o 
  -5   3  14        3.25       15.65     26.40 o 
  -3   3  14       80.65       24.55     31.91 o 
  -1   3  14     1528.98     1339.18     54.05 o 
   1   3  14       22.32       30.52     27.04 o 
   3   3  14      149.17      180.58     29.64 o 
   5   3  14      126.46      116.65     32.78 o 
   7   3  14      262.80      255.09     36.72 o 
   9   3  14       10.86        7.46     36.31 o 
  11   3  14        1.57       13.06     43.41 o 
  13   3  14        2.84        1.77     36.35 o 
 -22   4  14       10.47       33.35     33.35 o 
 -20   4  14       62.22      142.78     34.42 o 
 -18   4  14       86.99      117.51     37.03 o 
 -16   4  14       88.92       72.15     36.18 o 
 -14   4  14     1197.81     1331.64     62.42 o 
 -12   4  14       44.82       20.16     31.94 o 
 -10   4  14     1455.43     1474.15     59.35 o 
  -8   4  14      619.32      692.77     42.76 o 
  -6   4  14      268.25      246.66     31.76 o 
  -4   4  14        3.56        4.74     29.59 o 
  -2   4  14      434.46      373.63     37.45 o 
   0   4  14       30.70       52.62     25.85 o 
   2   4  14      195.89      231.75     37.17 o 
   4   4  14        0.80       29.60     34.75 o 
   6   4  14     1021.44      941.84     54.44 o 
   8   4  14       97.65       58.58     39.80 o 
  10   4  14      133.76      120.57     35.26 o 
  12   4  14        7.78       91.33     30.74 o 
 -21   5  14       13.96       89.22     31.75 o 
 -19   5  14       55.23       37.35     38.40 o 
 -17   5  14        7.18       20.23     33.20 o 
 -15   5  14      605.15      646.79     51.30 o 
 -13   5  14      666.25      643.07     55.47 o 
 -11   5  14      418.92      471.88     45.61 o 
  -9   5  14     1298.00     1331.83     59.11 o 
  -7   5  14        2.88       18.75     29.27 o 
  -5   5  14      571.63      492.45     46.89 o 
  -3   5  14      134.59      168.88     28.64 o 
  -1   5  14      142.06      199.20     35.66 o 
   1   5  14     1735.99     1785.47     70.91 o 
   3   5  14        3.98       19.18     32.73 o 
   5   5  14      829.63      840.09     55.17 o 
   7   5  14       91.24       99.39     36.41 o 
   9   5  14        3.50       42.76     38.34 o 
  11   5  14      139.39      165.26     37.71 o 
 -20   6  14       12.41       12.74     36.25 o 
 -18   6  14       11.87        8.64     37.30 o 
 -16   6  14        3.61       71.62     31.29 o 
 -14   6  14      470.35      630.26     49.47 o 
 -12   6  14        5.90        9.81     31.73 o 
 -10   6  14     1871.65     1942.99     76.03 o 
  -8   6  14        1.70       33.32     33.32 o 
  -6   6  14     2032.92     2337.41     77.42 o 
  -4   6  14      148.76      183.26     34.72 o 
  -2   6  14     1265.37     1150.68     58.40 o 
   0   6  14      728.15      783.86     36.96 o 
   2   6  14      383.18      297.56     44.24 o 
   4   6  14       94.49       86.56     37.78 o 
   6   6  14       82.00      145.84     36.99 o 
   8   6  14      127.23       95.83     38.99 o 
 -17   7  14        2.53       33.70     33.70 o 
 -15   7  14       47.36       68.71     37.33 o 
 -13   7  14       37.76       92.31     33.84 o 
 -11   7  14      352.45      384.78     41.09 o 
  -9   7  14      266.86      270.30     40.68 o 
  -7   7  14     1495.65     1398.79     65.13 o 
  -5   7  14      102.83       95.42     36.51 o 
  -3   7  14     1182.89     1194.97     57.04 o 
  -1   7  14      231.29      306.56     39.95 o 
   1   7  14       82.40       65.76     39.00 o 
   3   7  14      496.48      486.37     41.55 o 
   5   7  14       80.04       92.61     33.03 o 
   7   7  14       87.35       91.61     31.20 o 
 -14   8  14       69.18       74.20     36.60 o 
 -12   8  14      220.73      212.54     41.42 o 
 -10   8  14       47.13       34.47     34.06 o 
  -8   8  14      360.46      376.81     42.36 o 
  -6   8  14      370.23      417.86     42.28 o 
  -4   8  14       15.61       34.35     34.35 o 
  -2   8  14     1034.83      939.01     56.13 o 
   0   8  14        8.73       16.35     23.24 o 
   2   8  14      378.86      399.54     41.20 o 
   4   8  14        0.70       10.14     27.65 o 
 -11   9  14       53.33       11.90     35.35 o 
  -9   9  14        0.20       23.29     31.83 o 
  -7   9  14      540.97      566.44     48.74 o 
  -5   9  14       10.01       22.01     33.62 o 
  -3   9  14      394.01      348.15     41.39 o 
  -1   9  14       24.66       34.38     29.22 o 
 -23   1  15        7.90       29.93     29.93 o 
 -21   1  15        1.36        5.31     28.51 o 
 -19   1  15        0.10       44.03     27.61 o 
 -17   1  15       25.29       19.47     29.90 o 
 -15   1  15        0.35        7.85     30.34 o 
 -13   1  15       70.97       61.30     29.91 o 
 -11   1  15      138.87      186.20     32.29 o 
  -9   1  15     1057.93     1087.83     49.22 o 
  -7   1  15     2344.11     2122.11     64.51 o 
  -5   1  15     6944.38     6683.26    102.28 o 
  -3   1  15      606.85      537.14     41.32 o 
  -1   1  15     4239.25     3867.69     88.79 o 
   1   1  15     2034.30     2008.47     77.29 o 
   3   1  15       70.90       59.59     59.59 o 
   5   1  15     1385.84     1317.10     70.07 o 
   7   1  15      683.88      692.05     52.12 o 
   9   1  15       16.06       16.36     34.66 o 
  11   1  15       32.22       19.23     40.15 o 
 -24   2  15       40.60       53.72     33.11 o 
 -22   2  15       11.68        1.80     30.51 o 
 -20   2  15      213.17      224.09     39.98 o 
 -18   2  15        0.37       22.55     32.42 o 
 -16   2  15      238.72      221.63     33.27 o 
 -14   2  15      311.28      326.97     37.84 o 
 -12   2  15      905.46      947.16     49.88 o 
 -10   2  15     4327.09     4371.52     90.11 o 
  -8   2  15      464.72      423.28     36.00 o 
  -6   2  15     3434.35     3083.92     75.88 o 
  -4   2  15      413.94      389.49     39.46 o 
  -2   2  15       43.05       72.26     28.07 o 
   0   2  15     1109.98     1031.38     70.71 o 
   2   2  15      329.48      405.74     38.64 o 
   4   2  15     1171.91     1105.65     65.70 o 
   6   2  15      634.97      715.44     53.09 o 
   8   2  15      218.04      215.45     39.22 o 
  10   2  15      373.18      363.29     50.64 o 
  12   2  15        0.14       41.01     41.37 o 
 -23   3  15       54.02       45.15     35.11 o 
 -21   3  15      427.30      338.03     47.39 o 
 -19   3  15       18.13       70.97     35.89 o 
 -17   3  15     1431.22     1376.56     64.07 o 
 -15   3  15       42.40       29.56     33.44 o 
 -13   3  15     1332.14     1112.21     56.64 o 
 -11   3  15      228.49      144.98     31.31 o 
  -9   3  15     1328.55     1510.54     58.56 o 
  -7   3  15       15.14       26.46     26.46 o 
  -5   3  15     2199.06     2164.08     69.01 o 
  -3   3  15      166.02      194.66     32.29 o 
  -1   3  15      832.33      782.34     46.79 o 
   1   3  15      240.73      291.05     36.65 o 
   3   3  15      126.66      129.33     31.40 o 
   5   3  15      113.84      100.21     35.93 o 
   7   3  15      470.77      389.84     43.70 o 
   9   3  15        0.32       27.31     35.76 o 
  11   3  15      876.51      990.95     63.49 o 
 -22   4  15      103.50       98.65     35.31 o 
 -20   4  15       29.51       89.62     33.51 o 
 -18   4  15      255.98      244.87     42.38 o 
 -16   4  15      744.14      898.97     55.28 o 
 -14   4  15      260.94      271.47     38.52 o 
 -12   4  15     1167.52     1005.24     58.02 o 
 -10   4  15      349.68      305.82     39.79 o 
  -8   4  15      671.63      625.83     46.97 o 
  -6   4  15      908.38      793.11     50.11 o 
  -4   4  15      302.52      370.53     39.22 o 
  -2   4  15      372.75      292.49     36.87 o 
   0   4  15     1176.65     1279.78     91.02 o 
   2   4  15      848.40      820.43     56.69 o 
   4   4  15      510.54      405.96     47.10 o 
   6   4  15      517.11      342.71     46.93 o 
   8   4  15      143.21      158.84     36.02 o 
  10   4  15       58.29       35.67     33.94 o 
 -21   5  15       24.52        4.13     33.59 o 
 -19   5  15       29.73       91.43     35.64 o 
 -17   5  15      355.19      328.51     44.04 o 
 -15   5  15       13.25       33.99     40.43 o 
 -13   5  15      464.54      454.22     48.03 o 
 -11   5  15     1006.66      875.52     58.55 o 
  -9   5  15      145.90      137.56     37.59 o 
  -7   5  15     1338.72     1279.90     60.11 o 
  -5   5  15     1386.48     1231.11     60.35 o 
  -3   5  15       99.51       85.88     29.82 o 
  -1   5  15     2571.14     2485.19     80.04 o 
   1   5  15     1742.17     1596.83     68.31 o 
   3   5  15      504.15      519.87     51.86 o 
   5   5  15      165.36      127.94     41.30 o 
   7   5  15       81.41      134.56     33.29 o 
   9   5  15      199.98      141.38     49.49 o 
 -18   6  15       35.28       21.38     34.61 o 
 -16   6  15      154.72      204.03     38.36 o 
 -14   6  15        8.35       41.77     33.15 o 
 -12   6  15     1451.32     1594.48     72.54 o 
 -10   6  15      146.54      245.22     38.13 o 
  -8   6  15      253.05      243.40     41.80 o 
  -6   6  15       51.65       34.24     32.46 o 
  -4   6  15      869.84      735.14     50.05 o 
  -2   6  15        0.07       18.57     33.10 o 
   0   6  15       78.97       73.50     28.83 o 
   2   6  15       97.46       88.57     37.01 o 
   4   6  15      938.07      874.39     57.73 o 
   6   6  15      424.73      319.26     38.64 o 
   8   6  15      371.93      362.53     43.53 o 
 -17   7  15      116.31      167.60     36.07 o 
 -15   7  15       50.47       25.76     36.07 o 
 -13   7  15      108.94      152.44     35.62 o 
 -11   7  15       35.26       10.30     36.47 o 
  -9   7  15       69.98       91.05     36.21 o 
  -7   7  15       27.07       17.80     36.00 o 
  -5   7  15      130.17       85.06     36.51 o 
  -3   7  15       12.68        9.47     31.82 o 
  -1   7  15       18.82        1.94     32.11 o 
   1   7  15      206.65      311.20     38.97 o 
   3   7  15      213.01      236.81     41.98 o 
   5   7  15        4.82       38.53     31.59 o 
 -14   8  15        7.76        8.32     31.41 o 
 -12   8  15       20.00       29.12     30.67 o 
 -10   8  15       35.21       42.83     32.27 o 
  -8   8  15        0.12       17.86     33.18 o 
  -6   8  15        0.03        1.91     31.95 o 
  -4   8  15        0.08       30.20     33.34 o 
  -2   8  15      116.80       67.86     37.01 o 
   0   8  15       34.27       55.80     26.51 o 
   2   8  15       82.74      105.26     33.29 o 
 -24   0  16        4.97       23.78     25.61 o 
 -22   0  16       26.03       46.61     28.20 o 
 -20   0  16        9.54       29.14     28.41 o 
 -18   0  16      110.42       92.61     28.88 o 
 -16   0  16     1111.38     1119.34     63.59 o 
 -14   0  16       56.59       12.61     28.94 o 
 -12   0  16       40.15        0.00     28.33 o 
 -10   0  16     3220.70     3279.40     82.06 o 
  -8   0  16     2314.40     2678.25     73.30 o 
  -6   0  16    12066.33    12350.71    145.35 o 
  -4   0  16     1314.09     1078.18     52.03 o 
  -2   0  16     3399.90     3746.70     88.89 o 
   0   0  16    11220.34    11244.61    164.94 o 
   2   0  16     3842.32     3947.38    102.90 o 
   4   0  16     2551.72     2705.45     87.45 o 
   6   0  16      873.30      806.26     53.67 o 
   8   0  16        3.23       31.26     36.99 o 
  10   0  16      160.10      143.67     39.36 o 
 -23   1  16        1.78        0.00     27.76 o 
 -21   1  16       52.45       96.91     30.53 o 
 -19   1  16      190.85      182.42     35.95 o 
 -17   1  16       15.51       32.26     32.26 o 
 -15   1  16      391.94      547.37     39.51 o 
 -13   1  16      475.07      522.27     42.13 o 
 -11   1  16     7563.53     7267.22    117.13 o 
  -9   1  16       11.38       18.18     29.86 o 
  -7   1  16     5560.13     5610.06    100.58 o 
  -5   1  16      568.41      586.56     45.26 o 
  -3   1  16      472.17      489.12     41.92 o 
  -1   1  16       18.84       29.67     49.59 o 
   1   1  16        1.00       27.14     43.09 o 
   3   1  16       67.32       89.36     41.25 o 
   5   1  16     1092.19     1014.49     63.06 o 
   7   1  16      149.60      138.89     36.88 o 
   9   1  16      348.82      327.41     43.01 o 
  11   1  16       33.16       16.96     34.79 o 
 -22   2  16      103.04      210.94     32.87 o 
 -20   2  16        4.39       16.36     33.46 o 
 -18   2  16      164.94      123.09     34.75 o 
 -16   2  16      751.13      855.70     49.50 o 
 -14   2  16        3.36        9.96     27.96 o 
 -12   2  16     2024.72     1763.86     66.86 o 
 -10   2  16      166.63      109.54     33.39 o 
  -8   2  16        2.17        4.61     26.34 o 
  -6   2  16      346.65      329.50     34.46 o 
  -4   2  16      326.51      304.35     35.80 o 
  -2   2  16      644.91      632.08     41.16 o 
   0   2  16      112.83      120.70     23.50 o 
   2   2  16      131.24      153.65     37.55 o 
   4   2  16      452.36      422.95     52.75 o 
   6   2  16       97.26      156.02     40.86 o 
   8   2  16       71.88        3.63     36.57 o 
  10   2  16      104.03       87.09     39.02 o 
 -21   3  16        1.80       17.10     33.09 o 
 -19   3  16       39.07       16.95     33.50 o 
 -17   3  16        0.63       18.61     29.98 o 
 -15   3  16      595.96      750.46     50.82 o 
 -13   3  16      148.35       82.28     31.87 o 
 -11   3  16        5.12        6.87     27.23 o 
  -9   3  16      121.56       97.06     32.14 o 
  -7   3  16      957.52      789.46     48.10 o 
  -5   3  16        7.09       30.10     30.10 o 
  -3   3  16     1443.26     1618.96     63.74 o 
  -1   3  16       17.56       20.10     31.12 o 
   1   3  16      124.06      129.21     32.46 o 
   3   3  16       10.14       31.53     28.87 o 
   5   3  16       14.88       31.43     33.04 o 
   7   3  16       38.53       61.43     32.97 o 
   9   3  16        2.13        3.78     34.06 o 
 -22   4  16       68.52       13.61     33.85 o 
 -20   4  16      105.15      204.82     36.45 o 
 -18   4  16        1.75       57.47     29.46 o 
 -16   4  16      919.56     1041.97     60.23 o 
 -14   4  16        0.02        9.45     33.18 o 
 -12   4  16     1122.88     1014.66     59.07 o 
 -10   4  16        4.71       32.55     32.55 o 
  -8   4  16       64.47       57.22     34.28 o 
  -6   4  16      854.96      690.38     49.01 o 
  -4   4  16     2009.74     1945.95     70.58 o 
  -2   4  16      363.21      285.70     40.74 o 
   0   4  16      803.08      896.33     74.91 o 
   2   4  16       66.86       33.36     33.36 o 
   4   4  16      166.95      176.68     41.41 o 
   6   4  16      383.10      391.85     43.83 o 
   8   4  16       62.32       59.61     39.07 o 
 -19   5  16       15.96       35.52     35.52 o 
 -17   5  16      316.79      351.87     41.30 o 
 -15   5  16       49.63       61.22     38.43 o 
 -13   5  16      227.45      148.03     42.51 o 
 -11   5  16      316.50      346.51     47.86 o 
  -9   5  16      305.16      269.27     43.82 o 
  -7   5  16      308.17      298.33     40.62 o 
  -5   5  16      702.49      718.27     52.06 o 
  -3   5  16       28.87       32.50     32.50 o 
  -1   5  16      151.59      167.98     38.44 o 
   1   5  16       11.46       58.07     38.71 o 
   3   5  16       14.84       31.17     36.30 o 
   5   5  16        2.63        7.69     39.01 o 
   7   5  16      140.12      161.81     34.14 o 
 -18   6  16        0.02       78.41     29.84 o 
 -16   6  16       10.36       38.26     34.96 o 
 -14   6  16        9.43       50.67     31.14 o 
 -12   6  16      229.72      209.87     42.33 o 
 -10   6  16      273.37      271.30     42.70 o 
  -8   6  16      160.20       92.22     35.61 o 
  -6   6  16      465.88      538.37     48.44 o 
  -4   6  16        2.98       39.24     30.40 o 
  -2   6  16      145.36      144.30     38.08 o 
   0   6  16        1.59       24.14     24.14 o 
   2   6  16      106.54      132.21     37.20 o 
   4   6  16       28.98       97.62     30.89 o 
   6   6  16       79.41      121.19     31.90 o 
 -15   7  16      138.68      175.05     36.11 o 
 -13   7  16       14.39       12.66     32.06 o 
 -11   7  16      280.23      345.90     46.72 o 
  -9   7  16      275.54      203.96     40.16 o 
  -7   7  16      160.16      171.96     38.98 o 
  -5   7  16        0.34        2.03     31.52 o 
  -3   7  16       77.05       79.74     34.68 o 
  -1   7  16      695.56      706.79     52.49 o 
   1   7  16      137.17      214.50     38.74 o 
   3   7  16      551.71      527.47     46.94 o 
 -12   8  16       26.11       82.20     32.50 o 
 -10   8  16        0.05       34.17     34.17 o 
  -8   8  16        6.95       39.75     37.51 o 
  -6   8  16      230.28      235.20     39.32 o 
  -4   8  16      100.24       88.86     34.84 o 
  -2   8  16      680.06      665.42     47.58 o 
 -23   1  17       22.93       15.52     28.68 o 
 -21   1  17       15.83        1.74     28.94 o 
 -19   1  17        8.88       16.03     30.58 o 
 -17   1  17      190.18      220.72     38.92 o 
 -15   1  17      321.74      349.96     38.80 o 
 -13   1  17      681.28      728.25     48.24 o 
 -11   1  17      153.02      131.59     32.26 o 
  -9   1  17      101.62       99.15     30.67 o 
  -7   1  17       12.08        6.52     30.43 o 
  -5   1  17     2575.11     2629.00     75.96 o 
  -3   1  17      576.27      550.67     42.09 o 
  -1   1  17      536.10      503.89     49.93 o 
   1   1  17        0.65        0.00     33.26 o 
   3   1  17       14.52       37.56     37.56 o 
   5   1  17      183.95      232.84     41.02 o 
   7   1  17      197.66      191.83     38.86 o 
   9   1  17       37.44       84.90     34.29 o 
 -22   2  17       41.69       23.44     31.65 o 
 -20   2  17      192.65      240.63     39.85 o 
 -18   2  17      171.08      224.63     39.90 o 
 -16   2  17      223.63      211.83     34.60 o 
 -14   2  17      187.64      147.57     37.16 o 
 -12   2  17        0.14       24.00     30.44 o 
 -10   2  17      231.37      312.46     38.00 o 
  -8   2  17      557.57      465.92     40.61 o 
  -6   2  17      863.10      962.99     51.23 o 
  -4   2  17       69.70       60.17     31.39 o 
  -2   2  17       10.02       34.34     34.34 o 
   0   2  17     1337.73     1324.91     44.52 o 
   2   2  17      290.30      337.31     39.69 o 
   4   2  17      252.01      171.60     46.80 o 
   6   2  17      153.74      180.45     41.52 o 
   8   2  17       78.23       46.65     31.84 o 
 -21   3  17      372.56      312.40     44.92 o 
 -19   3  17      166.02      246.73     40.96 o 
 -17   3  17      705.51      729.25     53.00 o 
 -15   3  17       34.58       11.14     33.21 o 
 -13   3  17      112.20      193.95     36.89 o 
 -11   3  17     1058.20     1029.34     56.59 o 
  -9   3  17     1136.02     1073.33     53.77 o 
  -7   3  17      104.69      105.46     30.79 o 
  -5   3  17        9.55       10.57     27.74 o 
  -3   3  17      798.55      730.61     54.80 o 
  -1   3  17     1587.61     1544.55     66.20 o 
   1   3  17     1392.83     1508.54     64.73 o 
   3   3  17       50.00      105.26     30.54 o 
   5   3  17      413.42      384.58     51.46 o 
   7   3  17       19.97       51.43     32.70 o 
 -20   4  17       31.93        5.89     33.69 o 
 -18   4  17        9.29       49.91     31.48 o 
 -16   4  17        4.71        0.00     34.78 o 
 -14   4  17      790.10      994.77     59.47 o 
 -12   4  17      483.18      452.63     49.56 o 
 -10   4  17      103.74      102.41     35.69 o 
  -8   4  17      868.86      787.46     51.13 o 
  -6   4  17      693.70      598.83     50.37 o 
  -4   4  17      230.53      286.47     42.35 o 
  -2   4  17        5.36       31.55     31.55 o 
   0   4  17      117.22      152.67     51.88 o 
   2   4  17      309.05      310.54     44.59 o 
   4   4  17      218.74      187.67     39.28 o 
   6   4  17       38.34       47.30     30.97 o 
 -19   5  17       67.51       36.93     35.05 o 
 -17   5  17        9.44       10.45     33.75 o 
 -15   5  17        7.92       10.32     35.16 o 
 -13   5  17      129.00      165.84     36.68 o 
 -11   5  17      146.77      153.63     41.11 o 
  -9   5  17       28.19       84.04     30.98 o 
  -7   5  17      874.02      930.49     57.32 o 
  -5   5  17       60.48       13.73     33.66 o 
  -3   5  17      624.82      631.26     47.56 o 
  -1   5  17      234.52      194.61     40.29 o 
   1   5  17        0.30        8.04     33.61 o 
   3   5  17       72.06       47.93     36.68 o 
   5   5  17       10.78       11.89     34.36 o 
 -16   6  17       11.41       21.17     33.44 o 
 -14   6  17       41.13       25.43     36.39 o 
 -12   6  17      248.33      402.73     41.19 o 
 -10   6  17       76.73      104.32     38.94 o 
  -8   6  17      340.80      396.13     45.69 o 
  -6   6  17      264.28      337.06     46.83 o 
  -4   6  17        3.94       14.30     36.79 o 
  -2   6  17      290.89      245.40     39.29 o 
   0   6  17       24.81       58.65     23.65 o 
   2   6  17       23.27       78.49     34.79 o 
   4   6  17      157.25      174.54     36.34 o 
 -13   7  17        2.97       12.66     32.31 o 
 -11   7  17       40.48       98.85     34.81 o 
  -9   7  17        6.39       22.81     30.41 o 
  -7   7  17      424.75      536.48     47.45 o 
  -5   7  17        1.36       18.10     33.28 o 
  -3   7  17      120.35      128.42     36.15 o 
  -1   7  17       15.42       46.29     32.65 o 
   1   7  17       68.93      109.45     37.99 o 
 -22   0  18        2.03        3.45     26.63 o 
 -20   0  18       98.48       95.34     31.09 o 
 -18   0  18      218.61      213.35     43.63 o 
 -16   0  18       17.26       46.02     26.25 o 
 -14   0  18      659.65      641.81     48.05 o 
 -12   0  18        6.27       52.13     26.17 o 
 -10   0  18      445.86      506.23     43.11 o 
  -8   0  18       42.22       29.22     30.73 o 
  -6   0  18       66.32       69.94     27.19 o 
  -4   0  18     1284.49     1380.93     63.28 o 
  -2   0  18      455.42      496.89     47.84 o 
   0   0  18     1284.45     1505.57     68.76 o 
   2   0  18      343.15      379.08     48.09 o 
   4   0  18      169.99      168.12     39.16 o 
   6   0  18      438.81      331.06     45.32 o 
   8   0  18        5.18       14.69     33.56 o 
 -21   1  18        0.90       19.57     27.09 o 
 -19   1  18       49.27      112.02     26.33 o 
 -17   1  18       15.48        7.13     30.47 o 
 -15   1  18       17.95       82.16     27.99 o 
 -13   1  18      401.29      474.36     43.38 o 
 -11   1  18        0.45       24.36     27.12 o 
  -9   1  18      826.10      838.32     49.31 o 
  -7   1  18        2.93        1.73     26.32 o 
  -5   1  18      747.28      691.69     49.81 o 
  -3   1  18       86.79      107.89     31.67 o 
  -1   1  18      449.36      398.65     47.54 o 
   1   1  18        6.68       10.16     34.64 o 
   3   1  18      242.64      274.80     45.61 o 
   5   1  18       90.25      137.84     37.01 o 
   7   1  18       89.02        7.65     37.91 o 
 -20   2  18        0.03        7.41     34.07 o 
 -18   2  18      589.88      513.51     45.11 o 
 -16   2  18      142.64      172.14     36.49 o 
 -14   2  18        0.07       27.49     30.80 o 
 -12   2  18       34.87       70.49     27.73 o 
 -10   2  18      615.64      569.08     44.66 o 
  -8   2  18      984.65      955.77     54.15 o 
  -6   2  18       48.17       68.83     30.11 o 
  -4   2  18      744.73      683.73     46.46 o 
  -2   2  18      418.04      306.26     39.89 o 
   0   2  18       27.20       59.39    107.03 o 
   2   2  18      261.82      251.98     42.51 o 
   4   2  18       45.11       27.14     43.00 o 
   6   2  18      241.18      349.61     44.62 o 
 -21   3  18        0.02       28.03     29.88 o 
 -19   3  18        2.72        1.85     35.79 o 
 -17   3  18      175.81      189.23     42.26 o 
 -15   3  18      171.14      230.47     41.90 o 
 -13   3  18      602.23      493.88     48.26 o 
 -11   3  18       16.50        3.67     31.70 o 
  -9   3  18       10.42       16.76     33.30 o 
  -7   3  18        2.26       18.49     28.50 o 
  -5   3  18      360.34      373.43     39.41 o 
  -3   3  18       68.46       56.91     33.30 o 
  -1   3  18      169.79       52.21     52.21 o 
   1   3  18       62.69       27.69     34.77 o 
   3   3  18      523.86      468.63     49.73 o 
   5   3  18      178.22      227.42     43.34 o 
   7   3  18       60.30      120.51     32.88 o 
 -20   4  18       27.99       89.82     27.31 o 
 -18   4  18       99.42       77.94     33.84 o 
 -16   4  18      157.85      239.45     41.29 o 
 -14   4  18       14.15        0.00     34.36 o 
 -12   4  18      304.57      325.99     42.36 o 
 -10   4  18      269.66      368.63     46.05 o 
  -8   4  18      134.70      170.24     37.95 o 
  -6   4  18      171.02      187.23     36.70 o 
  -4   4  18       66.79       69.97     33.58 o 
  -2   4  18       92.40      112.51     31.63 o 
   0   4  18      223.27      241.77     29.32 o 
   2   4  18      153.50      150.30     34.14 o 
   4   4  18       37.95       53.85     29.82 o 
 -17   5  18        9.49       14.38     31.25 o 
 -15   5  18        4.53       14.57     34.19 o 
 -13   5  18        0.76       41.52     27.68 o 
 -11   5  18      285.11      358.19     46.09 o 
  -9   5  18      187.24      306.52     46.57 o 
  -7   5  18      215.01      174.03     43.56 o 
  -5   5  18      267.44      297.86     44.87 o 
  -3   5  18        0.88       22.32     35.39 o 
  -1   5  18       55.25       34.51     34.30 o 
   1   5  18        4.89        6.06     33.60 o 
   3   5  18        2.60       36.43     36.43 o 
 -16   6  18        0.03       12.54     29.77 o 
 -14   6  18       71.77      109.89     37.61 o 
 -12   6  18        0.02       34.77     34.77 o 
 -10   6  18      242.77      285.04     42.79 o 
  -8   6  18       29.21        0.00     37.15 o 
  -6   6  18      562.41      584.87     55.40 o 
  -4   6  18       29.59       33.75     33.75 o 
  -2   6  18      151.63      210.39     34.68 o 
   0   6  18        2.17       18.70     33.23 o 
 -11   7  18       91.13       58.31     33.29 o 
  -9   7  18        3.17        8.35     35.30 o 
  -7   7  18       80.95       55.25     39.60 o 
  -5   7  18       31.11       90.67     32.13 o 
  -3   7  18      297.85      386.29     42.74 o 
 -21   1  19        1.50       14.23     25.73 o 
 -19   1  19        8.14       19.99     27.53 o 
 -17   1  19       84.54       12.95     33.03 o 
 -15   1  19      278.88      216.19     40.20 o 
 -13   1  19      141.31      163.75     31.81 o 
 -11   1  19      213.20      164.73     36.91 o 
  -9   1  19       24.75       34.63     33.79 o 
  -7   1  19      139.68       76.67     35.89 o 
  -5   1  19      139.97      146.07     37.05 o 
  -3   1  19       67.10       92.95     35.98 o 
  -1   1  19      120.60       59.85     47.65 o 
   1   1  19      109.66      199.80     34.71 o 
   3   1  19      364.78      319.86     51.65 o 
   5   1  19      107.28      142.61     41.68 o 
 -20   2  19       23.89        3.72     32.43 o 
 -18   2  19      115.90      111.12     31.85 o 
 -16   2  19      369.80      486.93     43.44 o 
 -14   2  19       13.95       43.42     30.69 o 
 -12   2  19      642.44      622.16     49.14 o 
 -10   2  19      627.84      754.43     50.31 o 
  -8   2  19      103.15       87.32     35.09 o 
  -6   2  19       47.67       13.04     32.62 o 
  -4   2  19        1.99       31.20     31.20 o 
  -2   2  19       47.58        5.75     34.73 o 
   0   2  19      397.30      464.32     31.26 o 
   2   2  19       18.96       42.29     31.50 o 
   4   2  19      647.50      591.04     59.38 o 
 -19   3  19        0.08        5.81     33.29 o 
 -17   3  19      654.33      590.63     49.38 o 
 -15   3  19      188.53      319.35     41.39 o 
 -13   3  19      296.14      267.87     39.53 o 
 -11   3  19     1099.03     1034.75     61.60 o 
  -9   3  19       28.40       50.27     28.21 o 
  -7   3  19      500.52      511.18     41.04 o 
  -5   3  19       82.80      156.59     31.91 o 
  -3   3  19        0.57       30.63     30.63 o 
  -1   3  19       97.24       37.67     36.11 o 
   1   3  19      172.16      140.98     38.62 o 
   3   3  19        7.17       21.60     32.58 o 
   5   3  19      552.45      405.28     53.49 o 
 -18   4  19       53.32       81.27     31.78 o 
 -16   4  19      344.59      460.48     45.89 o 
 -14   4  19        8.13       22.39     35.31 o 
 -12   4  19      931.30      844.95     57.77 o 
 -10   4  19        1.46       38.44     32.11 o 
  -8   4  19      226.20      223.59     40.31 o 
  -6   4  19      156.03      202.51     33.68 o 
  -4   4  19      413.78      457.38     43.91 o 
  -2   4  19      124.62      119.75     33.77 o 
   0   4  19      534.38      429.52     50.99 o 
   2   4  19       11.82       79.18     28.97 o 
 -15   5  19       25.26       45.56     31.52 o 
 -13   5  19      451.19      372.18     45.47 o 
 -11   5  19      161.49      203.17     40.06 o 
  -9   5  19      555.85      581.11     51.55 o 
  -7   5  19      408.81      399.80     46.53 o 
  -5   5  19      176.72      202.95     40.99 o 
  -3   5  19      344.73      427.07     48.71 o 
  -1   5  19        5.42       30.44     33.50 o 
   1   5  19      186.70      209.53     40.72 o 
 -12   6  19      115.75      153.50     35.73 o 
 -10   6  19       59.98      103.26     36.25 o 
  -8   6  19      824.85      998.10     62.21 o 
  -6   6  19        0.01       12.49     39.99 o 
  -4   6  19      435.13      470.45     47.67 o 
  -2   6  19       11.48        8.08     33.60 o 
 -20   0  20      108.84      132.30     35.81 o 
 -18   0  20       10.34       10.93     26.54 o 
 -16   0  20        7.00       16.88     27.62 o 
 -14   0  20       38.29       35.79     27.42 o 
 -12   0  20       48.21       94.52     28.35 o 
 -10   0  20      882.14      987.86     62.29 o 
  -8   0  20       18.14       32.50     31.26 o 
  -6   0  20     3657.04     3839.27     99.48 o 
  -4   0  20       15.23       49.63     34.14 o 
  -2   0  20     1319.31     1195.43     67.74 o 
   0   0  20      236.89      329.69     45.71 o 
   2   0  20       39.52       47.46     35.30 o 
   4   0  20       16.71       34.58     34.58 o 
 -19   1  20        0.05       12.74     27.99 o 
 -17   1  20       40.28       50.46     28.04 o 
 -15   1  20       36.88       26.55     31.51 o 
 -13   1  20        3.61        1.99     27.57 o 
 -11   1  20      861.92      926.00     55.49 o 
  -9   1  20       94.84      117.97     34.59 o 
  -7   1  20      966.28      899.11     56.67 o 
  -5   1  20     1063.36     1061.16     58.96 o 
  -3   1  20      381.11      270.30     45.36 o 
  -1   1  20      969.34      810.86     60.10 o 
   1   1  20       13.44       32.38     35.33 o 
   3   1  20       24.44        0.00     38.70 o 
 -18   2  20       29.47       28.33     33.75 o 
 -16   2  20       11.73       19.22     32.47 o 
 -14   2  20      206.78      234.16     36.52 o 
 -12   2  20        0.54        7.65     35.40 o 
 -10   2  20     1072.87      931.64     55.78 o 
  -8   2  20      250.96      179.18     40.80 o 
  -6   2  20      570.63      478.54     48.65 o 
  -4   2  20      176.43      157.61     36.30 o 
  -2   2  20       34.41       81.48     29.39 o 
   0   2  20        5.67       24.87     24.87 o 
   2   2  20       29.34       59.42     32.79 o 
 -17   3  20       20.17       11.71     29.00 o 
 -15   3  20      119.82      132.69     33.55 o 
 -13   3  20       47.72        3.96     35.46 o 
 -11   3  20       12.64       41.74     36.07 o 
  -9   3  20       48.11       67.44     34.94 o 
  -7   3  20       12.11       31.51     31.70 o 
  -5   3  20        9.13       15.54     32.50 o 
  -3   3  20        2.48       29.69     29.69 o 
  -1   3  20       32.66       11.42     31.87 o 
   1   3  20      114.90      120.83     31.00 o 
 -16   4  20       12.95       42.14     31.55 o 
 -14   4  20       83.76       67.19     36.48 o 
 -12   4  20       18.69        0.00     32.53 o 
 -10   4  20       25.05       28.66     34.51 o 
  -8   4  20       84.12       96.10     33.99 o 
  -6   4  20      170.15      158.28     38.16 o 
  -4   4  20       64.44      129.90     34.17 o 
  -2   4  20       14.43       11.65     30.16 o 
   0   4  20      220.83      232.02     26.95 o 
 -13   5  20      174.56      230.04     38.12 o 
 -11   5  20       82.14      169.23     35.32 o 
  -9   5  20       17.26        4.13     34.96 o 
  -7   5  20        6.05       18.80     32.89 o 
  -5   5  20      295.68      362.91     46.87 o 
  -3   5  20        0.05       35.40     35.40 o 
 -17   1  21       38.84       33.74     31.49 o 
 -15   1  21        0.01       30.36     30.36 o 
 -13   1  21        0.62       15.45     30.13 o 
 -11   1  21      230.63      214.46     40.31 o 
  -9   1  21       18.73        3.96     29.33 o 
  -7   1  21      449.39      414.22     45.89 o 
  -5   1  21        6.06       39.57     39.57 o 
  -3   1  21      106.40       76.35     39.75 o 
  -1   1  21      122.92       84.87     42.53 o 
   1   1  21        0.39       37.45     37.45 o 
 -16   2  21      182.24      273.11     36.18 o 
 -14   2  21       26.11        7.84     32.64 o 
 -12   2  21      693.08      618.89     51.43 o 
 -10   2  21      129.29      191.47     43.26 o 
  -8   2  21      576.29      549.45     48.06 o 
  -6   2  21      138.56      135.31     36.69 o 
  -4   2  21      147.10      193.57     36.35 o 
  -2   2  21       11.81       19.71     30.33 o 
   0   2  21       83.84      128.41     50.98 o 
 -15   3  21      210.78      293.80     41.46 o 
 -13   3  21      226.97      261.95     36.86 o 
 -11   3  21      335.69      339.81     43.54 o 
  -9   3  21      132.53      130.42     36.68 o 
  -7   3  21       86.35        4.04     33.28 o 
  -5   3  21        2.45       23.65     28.14 o 
  -3   3  21       68.14       92.41     31.88 o 
  -1   3  21        1.59       58.25     27.67 o 
 -12   4  21       68.07      104.08     34.13 o 
 -10   4  21        0.36       26.57     29.61 o 
  -8   4  21      112.96      116.17     35.50 o 
  -6   4  21       71.17      112.81     32.43 o 
  -4   4  21      346.72      252.04     42.90 o 
 -14   0  22      153.99      132.48     39.44 o 
 -12   0  22      441.81      370.93     42.44 o 
 -10   0  22      162.52      151.97     34.75 o 
  -8   0  22       15.10       65.62     30.91 o 
  -6   0  22      908.00     1013.85     58.79 o 
  -4   0  22       19.76        6.02     33.89 o 
  -2   0  22      772.98      681.21     57.60 o 
 -15   1  22        9.42       36.22     30.36 o 
 -13   1  22      515.11      504.34     48.20 o 
 -11   1  22        1.69        9.83     29.86 o 
  -9   1  22      183.58      231.36     38.66 o 
  -7   1  22       28.90       69.36     33.18 o 
  -5   1  22      558.53      538.50     45.48 o 
  -3   1  22      177.96      170.05     37.31 o 
 -14   2  22      150.34      221.71     34.74 o 
 -12   2  22       25.87        0.00     32.32 o 
 -10   2  22       58.25       25.65     35.81 o 
  -8   2  22      183.17      193.78     39.49 o 
  -6   2  22      105.52       54.91     35.82 o 
  -4   2  22      249.38      221.70     42.86 o 
 -11   3  22       59.89       39.80     35.30 o 
  -9   3  22       61.90       47.83     36.59 o 
  -7   3  22      185.27      177.59     35.23 o 
                                                 
